# Supplementary material for: 4-[(Z)-(2-Eth­oxy-4-oxochroman-3-yl­idene)methyl­amino]benzene­sulfonamide monohydrate
Source: Acta Crystallogr Sect E Struct Rep Online. 2009 Jul 11;65(Pt 8):o1818–9. doi: 10.1107/S1600536809026154 (PMC2977350; doi:10.1107/S1600536809026154)
Supplement: Supplementary file 1 [file e-65-o1818-sup1.cif]

##############################################################################
###                                                                        ###
###        Electronic paper (Acta Crystallographica Section E)             ###
###                                                                        ###
##############################################################################
#                                                                            #
# This CIF contains the data in a paper accepted for publication in Acta     #
# Crystallographica Section E. It conforms to the requirements of Notes      #
# for Authors for Section E, and has been peer reviewed under the auspices   #
# of the IUCr Commission on Journals.                                        #
#                                                                            #
# Full details of the Crystallographic Information File format               #
# are given in the paper "The Crystallographic Information File (CIF):       #
# a New Standard Archive File for Crystallography" by S. R. Hall, F. H.      #
# Allen and I. D. Brown [Acta Cryst. (1991), A47, 655-685].                  #
#                                                                            #
# The current version of the core CIF dictionary is obtainable from          #
# ftp://ftp.iucr.org/pub/cif_core.dic. The current version number is 2.4.    #
#                                                                            #
# Software is freely available for graphical display of the structure(s) in  #
# this CIF.  For information consult the CIF home page http://www.iucr.org/  #
# cif/home.html                                                              #
#                                                                            #
# This file may be used for bona fide research purposes within the           #
# scientific community so long as proper attribution is given to the journal # 
# article from which it was obtained.                                        #
#                                                                            #
##############################################################################
                                             
data_global
_audit_creation_method     ?
_journal_date_recd_electronic     2009-07-05
_journal_date_accepted     2009-07-05
_journal_name_full     'Acta Crystallographica, Section E'
_journal_year     2009
_journal_volume     65
_journal_issue      8
_journal_page_first     o1818
_journal_page_last     o1819
_journal_paper_category     QO
_journal_coeditor_code     HK2734
_publ_contact_author
;
Muhammad Nawaz Tahir
University of Sargodha,
Department of Physics,
Sargodha
Pakistan
;
_publ_contact_author_email     'dmntahir_uos@yahoo.com'
_publ_contact_author_fax     '0092 48 32 22 121'
_publ_contact_author_phone     '0092 48 92 30 914'
_publ_section_title
;
4-[(<i>Z</i>)-(2-Ethoxy-4-oxochroman-3-ylidene)methylamino]benzenesulfonamide
monohydrate
;
loop_
    _publ_author_name
    _publ_author_address
    'Mariya-al-Rashida'
;
Institute of Chemistry,
University of the Punjab,
Lahore
Pakistan
;
    'Tahir, M. Nawaz'
;
Department of Physics,
University of Sargodha,
Sargodha
Pakistan
;
    'Nagra, Saeed Ahmad'
;
Institute of Chemistry,
University of the Punjab,
Lahore
Pakistan
;
    'Imran, Muhammed'
;
Institute of Chemistry,
University of the Punjab,
Lahore
Pakistan
;
    'Iqbal, Javed'
;
Institute of Chemistry,
University of the Punjab,
Lahore
Pakistan
;
data_I
_audit_creation_method     SHELXL-97
_chemical_name_systematic
;
4-[(<i>Z</i>)-(2-Ethoxy-4-oxochroman-3-ylidene)methylamino]benzenesulfonamide
monohydrate
;
_chemical_name_common     ?
_chemical_formula_moiety     'C18 H18 N2 O5 S, H2 O'
_chemical_formula_sum     'C18 H20 N2 O6 S'
_chemical_formula_iupac     'C18 H18 N2 O5 S, H2 O'
_chemical_formula_weight     392.42
_symmetry_cell_setting     triclinic
_symmetry_space_group_name_H-M     'P -1'
_symmetry_space_group_name_Hall     '-P 1'
loop_
    _symmetry_equiv_pos_site_id
    _symmetry_equiv_pos_as_xyz
    1 x,y,z
    2 -x,-y,-z
_cell_length_a     8.2727(6)
_cell_length_b     10.0166(8)
_cell_length_c     11.5830(9)
_cell_angle_alpha     102.480(5)
_cell_angle_beta     97.049(4)
_cell_angle_gamma     96.731(4)
_cell_volume     919.77(12)
_cell_formula_units_Z     2
_cell_measurement_reflns_used     4729
_cell_measurement_theta_min     2.44
_cell_measurement_theta_max     28.77
_cell_measurement_temperature     296(2)
_exptl_crystal_description     needle
_exptl_crystal_colour     yellow
_exptl_crystal_size_max     0.28
_exptl_crystal_size_mid     0.10
_exptl_crystal_size_min     0.09
_exptl_crystal_density_diffrn     1.417
_exptl_crystal_density_meas     ?
_exptl_crystal_density_method     'not measured'
_exptl_crystal_F_000     412
_exptl_absorpt_coefficient_mu     0.214
_exptl_absorpt_correction_type     multi-scan
_exptl_absorpt_process_details     '(SADABS; Bruker, 2005)'
_exptl_absorpt_correction_T_min     0.973
_exptl_absorpt_correction_T_max     0.982
_exptl_special_details
;
;
_diffrn_ambient_temperature     296(2)
_diffrn_radiation_type     MoK\a
_diffrn_radiation_wavelength     0.71073
_diffrn_radiation_source     'fine-focus sealed tube'
_diffrn_radiation_monochromator     graphite
_diffrn_measurement_device_type     'Bruker Kappa APEXII CCD'
_diffrn_measurement_method     \w
_diffrn_detector_area_resol_mean     7.40
_diffrn_reflns_number     18417
_diffrn_reflns_av_R_equivalents     0.0700
_diffrn_reflns_av_sigmaI/netI     0.1206
_diffrn_reflns_theta_min     2.44
_diffrn_reflns_theta_max     28.77
_diffrn_reflns_theta_full     25.00
_diffrn_measured_fraction_theta_max     0.986
_diffrn_measured_fraction_theta_full     0.992
_diffrn_reflns_limit_h_min     -11
_diffrn_reflns_limit_h_max     7
_diffrn_reflns_limit_k_min     -13
_diffrn_reflns_limit_k_max     13
_diffrn_reflns_limit_l_min     -15
_diffrn_reflns_limit_l_max     15
_diffrn_standards_number     0
_diffrn_standards_interval_count     ?
_diffrn_standards_interval_time     ?
_diffrn_standards_decay_%     ?
_refine_special_details
;
Refinement of <i>F</i>^2^ against ALL reflections. The weighted <i>R</i>-factor
<i>wR</i> and goodness of fit <i>S</i> are based on <i>F</i>^2^, conventional
<i>R</i>-factors <i>R</i> are based on <i>F</i>, with <i>F</i> set to zero for
negative <i>F</i>^2^. The threshold expression of <i>F</i>^2^ >
\s(<i>F</i>^2^) is used only for calculating <i>R</i>-factors(gt) <i>etc</i>.
and is not relevant to the choice of reflections for refinement.
<i>R</i>-factors based on <i>F</i>^2^ are statistically about twice as large
as those based on <i>F</i>, and <i>R</i>- factors based on ALL data will be
even larger.
;
_reflns_number_total     4729
_reflns_number_gt     2022
_reflns_threshold_expression     I>2\s(I)
_refine_ls_structure_factor_coef     Fsqd
_refine_ls_matrix_type     full
_refine_ls_R_factor_all     0.1816
_refine_ls_R_factor_gt     0.0597
_refine_ls_wR_factor_gt     0.0966
_refine_ls_wR_factor_ref     0.1246
_refine_ls_goodness_of_fit_ref     1.003
_refine_ls_restrained_S_all     1.003
_refine_ls_number_reflns     4729
_refine_ls_number_parameters     260
_refine_ls_number_restraints     0
_refine_ls_hydrogen_treatment     mixed
_refine_ls_weighting_scheme     calc
_refine_ls_weighting_details
                 'calc w=1/[\s^2^(Fo^2^)+(0.0427P)^2^] where P=(Fo^2^+2Fc^2^)/3'
_atom_sites_solution_hydrogens     geom
_atom_sites_solution_primary     direct
_atom_sites_solution_secondary     difmap
_refine_ls_shift/su_max     0.000
_refine_ls_shift/su_mean     0.000
_refine_diff_density_max     0.246
_refine_diff_density_min     -0.215
loop_
    _atom_type_symbol
    _atom_type_description
    _atom_type_scat_dispersion_real
    _atom_type_scat_dispersion_imag
    _atom_type_scat_source
    'C' 'C' 0.0033 0.0016
                         'International Tables Vol C Tables 4.2.6.8 and 6.1.1.4'
    'H' 'H' 0.0000 0.0000
                         'International Tables Vol C Tables 4.2.6.8 and 6.1.1.4'
    'N' 'N' 0.0061 0.0033
                         'International Tables Vol C Tables 4.2.6.8 and 6.1.1.4'
    'O' 'O' 0.0106 0.0060
                         'International Tables Vol C Tables 4.2.6.8 and 6.1.1.4'
    'S' 'S' 0.1246 0.1234
                         'International Tables Vol C Tables 4.2.6.8 and 6.1.1.4'
_computing_data_collection     'APEX2 (Bruker, 2007)'
_computing_cell_refinement     'SAINT (Bruker, 2007)'
_computing_data_reduction     'SAINT (Bruker, 2007)'
_computing_structure_solution     'SHELXS97 (Sheldrick, 2008)'
_computing_structure_refinement     'SHELXL97 (Sheldrick, 2008)'
_computing_molecular_graphics
                  'ORTEP-3 for Windows (Farrugia, 1997) and PLATON (Spek, 2009)'
_computing_publication_material
                                'WinGX (Farrugia, 1999) and PLATON (Spek, 2009)'
loop_
    _atom_site_type_symbol
    _atom_site_label
    _atom_site_fract_x
    _atom_site_fract_y
    _atom_site_fract_z
    _atom_site_U_iso_or_equiv
    _atom_site_thermal_displace_type
    _atom_site_calc_flag
    _atom_site_refinement_flags
    _atom_site_occupancy
    S S1 0.65357(9) 0.03978(8) -0.32059(7) 0.0444(3) Uani . . 1.000
    O O1 0.7917(2) 0.0360(2) -0.23543(17) 0.0608(8) Uani . . 1.000
    O O2 0.5862(2) -0.08348(18) -0.41008(16) 0.0501(7) Uani . . 1.000
    O O3 -0.2219(2) 0.19797(19) 0.24854(17) 0.0513(7) Uani . . 1.000
    O O4 -0.1312(2) 0.3631(2) -0.03129(17) 0.0580(8) Uani . . 1.000
    O O5 0.0431(2) 0.3149(2) 0.31661(16) 0.0510(7) Uani . . 1.000
    O O6 0.1102(3) 0.5917(2) 0.2582(2) 0.0705(9) Uani . . 1.000
    N N1 0.1144(3) 0.2091(2) -0.0546(2) 0.0478(9) Uani . . 1.000
    N N2 0.7070(3) 0.1526(3) -0.3923(3) 0.0559(10) Uani . . 1.000
    C C1 -0.3062(3) 0.3009(3) 0.2233(3) 0.0412(10) Uani . . 1.000
    C C2 -0.4381(3) 0.3273(3) 0.2838(3) 0.0558(11) Uani . . 1.000
    C C3 -0.5269(4) 0.4275(3) 0.2598(3) 0.0628(11) Uani . . 1.000
    C C4 -0.4871(4) 0.5029(3) 0.1782(3) 0.0588(12) Uani . . 1.000
    C C5 -0.3605(3) 0.4734(3) 0.1166(3) 0.0491(11) Uani . . 1.000
    C C6 -0.2684(3) 0.3703(3) 0.1377(2) 0.0376(9) Uani . . 1.000
    C C7 -0.1412(3) 0.3271(3) 0.0643(2) 0.0403(9) Uani . . 1.000
    C C8 -0.0367(3) 0.2398(3) 0.1090(2) 0.0405(9) Uani . . 1.000
    C C9 -0.0540(3) 0.2094(3) 0.2276(3) 0.0470(11) Uani . . 1.000
    C C10 0.0843(3) 0.1890(3) 0.0508(3) 0.0469(11) Uani . . 1.000
    C C11 0.2442(3) 0.1665(3) -0.1153(3) 0.0424(10) Uani . . 1.000
    C C12 0.2237(3) 0.1498(3) -0.2378(3) 0.0479(11) Uani . . 1.000
    C C13 0.3481(3) 0.1123(3) -0.3005(2) 0.0463(10) Uani . . 1.000
    C C14 0.4946(3) 0.0904(3) -0.2408(2) 0.0392(9) Uani . . 1.000
    C C15 0.5153(3) 0.1090(3) -0.1186(3) 0.0455(10) Uani . . 1.000
    C C16 0.3895(3) 0.1473(3) -0.0555(2) 0.0471(10) Uani . . 1.000
    C C17 0.0555(4) 0.2828(4) 0.4337(3) 0.0756(16) Uani . . 1.000
    C C18 0.1854(4) 0.3812(4) 0.5152(3) 0.0916(16) Uani . . 1.000
    H H1 0.04755 0.25264 -0.08969 0.0574 Uiso . . 1.000
    H H2 -0.46546 0.27765 0.33962 0.0668 Uiso . . 1.000
    H H3 -0.61609 0.44513 0.29940 0.0754 Uiso . . 1.000
    H H4 -0.54606 0.57326 0.16535 0.0707 Uiso . . 1.000
    H H5 -0.33511 0.52237 0.05987 0.0590 Uiso . . 1.000
    H H9 -0.013(3) 0.120(3) 0.243(2) 0.0563 Uiso . . 1.000
    H H10 0.15063 0.13653 0.08753 0.0562 Uiso . . 1.000
    H H12 0.12514 0.16395 -0.27815 0.0573 Uiso . . 1.000
    H H13 0.33404 0.10157 -0.38301 0.0557 Uiso . . 1.000
    H H15 0.61413 0.09592 -0.07795 0.0545 Uiso . . 1.000
    H H16 0.40398 0.15997 0.02722 0.0565 Uiso . . 1.000
    H H17A 0.08048 0.18955 0.42767 0.0909 Uiso . . 1.000
    H H17B -0.04851 0.28840 0.46382 0.0909 Uiso . . 1.000
    H H18A 0.16603 0.47367 0.51433 0.1377 Uiso . . 1.000
    H H18B 0.28992 0.36745 0.49030 0.1377 Uiso . . 1.000
    H H18C 0.18604 0.36752 0.59477 0.1377 Uiso . . 1.000
    H H21 0.757(3) 0.234(3) -0.342(3) 0.0671 Uiso . . 1.000
    H H22 0.634(4) 0.155(3) -0.450(3) 0.0671 Uiso . . 1.000
    H H61 0.086(4) 0.508(4) 0.274(3) 0.0846 Uiso . . 1.000
    H H62 0.110(4) 0.586(3) 0.178(3) 0.0846 Uiso . . 1.000
loop_
    _atom_site_aniso_label
    _atom_site_aniso_U_11
    _atom_site_aniso_U_22
    _atom_site_aniso_U_33
    _atom_site_aniso_U_12
    _atom_site_aniso_U_13
    _atom_site_aniso_U_23
    S1 0.0396(4) 0.0481(5) 0.0453(5) 0.0093(3) 0.0075(3) 0.0083(4)
    O1 0.0433(11) 0.0813(16) 0.0562(14) 0.0244(10) 0.0001(10) 0.0088(11)
    O2 0.0598(12) 0.0394(12) 0.0470(12) 0.0060(10) 0.0096(10) 0.0015(10)
    O3 0.0436(11) 0.0510(13) 0.0676(14) 0.0071(10) 0.0156(10) 0.0278(11)
    O4 0.0622(13) 0.0742(15) 0.0450(13) 0.0114(11) 0.0120(10) 0.0273(12)
    O5 0.0523(12) 0.0600(14) 0.0410(12) 0.0048(10) 0.0064(10) 0.0149(11)
    O6 0.0939(17) 0.0584(15) 0.0519(14) -0.0130(13) 0.0058(13) 0.0132(13)
    N1 0.0435(14) 0.0551(16) 0.0440(15) 0.0087(12) 0.0052(12) 0.0098(13)
    N2 0.0537(17) 0.0521(17) 0.0577(19) -0.0052(14) 0.0098(13) 0.0099(15)
    C1 0.0357(15) 0.0402(17) 0.0482(18) 0.0026(14) 0.0053(14) 0.0140(15)
    C2 0.0441(18) 0.069(2) 0.063(2) 0.0092(17) 0.0175(16) 0.0283(18)
    C3 0.0491(19) 0.079(2) 0.067(2) 0.0201(19) 0.0192(17) 0.020(2)
    C4 0.061(2) 0.058(2) 0.060(2) 0.0250(17) 0.0078(18) 0.0118(18)
    C5 0.0515(18) 0.0467(19) 0.0511(19) 0.0082(16) 0.0034(16) 0.0176(16)
    C6 0.0356(15) 0.0384(16) 0.0357(16) -0.0013(13) 0.0018(13) 0.0079(14)
    C7 0.0411(16) 0.0420(17) 0.0328(16) -0.0036(14) 0.0037(14) 0.0045(14)
    C8 0.0365(15) 0.0442(17) 0.0399(17) 0.0053(14) 0.0063(14) 0.0079(14)
    C9 0.0425(17) 0.052(2) 0.050(2) 0.0096(16) 0.0121(15) 0.0154(17)
    C10 0.0437(17) 0.0494(19) 0.0453(19) 0.0031(15) 0.0011(15) 0.0114(15)
    C11 0.0353(16) 0.0406(17) 0.0481(19) 0.0032(14) 0.0076(15) 0.0043(14)
    C12 0.0400(16) 0.059(2) 0.0435(19) 0.0105(15) -0.0002(15) 0.0115(16)
    C13 0.0452(17) 0.059(2) 0.0350(16) 0.0122(15) 0.0045(14) 0.0102(15)
    C14 0.0375(15) 0.0382(16) 0.0401(17) 0.0032(13) 0.0050(13) 0.0073(14)
    C15 0.0420(16) 0.0506(19) 0.0392(18) 0.0047(14) -0.0021(14) 0.0065(15)
    C16 0.0441(17) 0.062(2) 0.0294(15) 0.0028(15) 0.0008(14) 0.0035(14)
    C17 0.087(3) 0.094(3) 0.053(2) 0.018(2) 0.015(2) 0.028(2)
    C18 0.099(3) 0.116(3) 0.051(2) 0.013(3) -0.010(2) 0.014(2)
_geom_special_details
;
Bond distances, angles <i>etc</i>. have been calculated using the rounded
fractional coordinates. All su's are estimated from the variances of the
(full) variance-covariance matrix. The cell e.s.d.'s are taken into account in
the estimation of distances, angles and torsion angles
;
loop_
    _geom_bond_atom_site_label_1
    _geom_bond_atom_site_label_2
    _geom_bond_site_symmetry_1
    _geom_bond_site_symmetry_2
    _geom_bond_distance
    _geom_bond_publ_flag
    S1 O1 . . 1.425(2) no
    S1 O2 . . 1.433(2) no
    S1 N2 . . 1.594(3) no
    S1 C14 . . 1.759(3) no
    O3 C1 . . 1.372(3) no
    O3 C9 . . 1.435(3) no
    O4 C7 . . 1.245(3) no
    O5 C9 . . 1.397(4) no
    O5 C17 . . 1.454(4) no
    O6 H62 . . 0.92(3) no
    O6 H61 . . 0.90(4) no
    N1 C11 . . 1.412(4) no
    N1 C10 . . 1.327(4) no
    N1 H1 . . 0.8600 no
    N2 H21 . . 0.91(3) no
    N2 H22 . . 0.85(3) no
    C1 C6 . . 1.374(4) no
    C1 C2 . . 1.388(4) no
    C2 C3 . . 1.367(4) no
    C3 C4 . . 1.378(5) no
    C4 C5 . . 1.363(4) no
    C5 C6 . . 1.398(4) no
    C6 C7 . . 1.478(3) no
    C7 C8 . . 1.429(4) no
    C8 C10 . . 1.361(4) no
    C8 C9 . . 1.490(4) no
    C11 C16 . . 1.367(4) no
    C11 C12 . . 1.379(5) no
    C12 C13 . . 1.373(4) no
    C13 C14 . . 1.385(4) no
    C14 C15 . . 1.374(4) no
    C15 C16 . . 1.387(4) no
    C17 C18 . . 1.455(5) no
    C2 H2 . . 0.9300 no
    C3 H3 . . 0.9300 no
    C4 H4 . . 0.9300 no
    C5 H5 . . 0.9300 no
    C9 H9 . . 1.04(3) no
    C10 H10 . . 0.9300 no
    C12 H12 . . 0.9300 no
    C13 H13 . . 0.9300 no
    C15 H15 . . 0.9300 no
    C16 H16 . . 0.9300 no
    C17 H17B . . 0.9700 no
    C17 H17A . . 0.9700 no
    C18 H18C . . 0.9600 no
    C18 H18A . . 0.9600 no
    C18 H18B . . 0.9600 no
loop_
    _geom_contact_atom_site_label_1
    _geom_contact_atom_site_label_2
    _geom_contact_distance
    _geom_contact_site_symmetry_1
    _geom_contact_site_symmetry_2
    _geom_contact_publ_flag
    O1 N1 3.239(3) . 1_655 no
    O2 C13 3.418(3) . 2_654 no
    O2 N2 3.027(3) . 2_654 no
    O2 C2 3.300(4) . 2_555 no
    O3 C13 3.364(4) . 2_555 no
    O4 O4 3.181(3) . 2_565 no
    O4 O6 2.784(3) . 2_565 no
    O4 N1 2.696(3) . . no
    O5 C6 3.281(3) . . no
    O5 O6 2.999(3) . . no
    O6 C7 3.374(3) . . no
    O6 O5 2.999(3) . . no
    O6 N2 2.838(4) . 2_665 no
    O6 O4 2.784(3) . 2_565 no
    O1 H15 2.5000 . . no
    O1 H9 2.54(3) . 2_655 no
    O1 H1 2.9200 . 1_655 no
    O1 H10 2.7200 . 2_655 no
    O2 H22 2.22(3) . 2_654 no
    O2 H13 2.5400 . 2_654 no
    O2 H2 2.4200 . 2_555 no
    O3 H17B 2.6300 . . no
    O4 H5 2.6200 . . no
    O4 H62 1.90(3) . 2_565 no
    O4 H1 2.0400 . . no
    O5 H61 2.10(4) . . no
    O6 H3 2.8900 . 1_655 no
    O6 H21 1.94(3) . 2_665 no
    N1 O1 3.239(3) . 1_455 no
    N1 O4 2.696(3) . . no
    N2 O6 2.838(4) . 2_665 no
    N2 O2 3.027(3) . 2_654 no
    C2 C18 3.571(5) . 2_566 no
    C2 O2 3.300(4) . 2_555 no
    C4 C5 3.560(5) . 2_465 no
    C5 C5 3.505(4) . 2_465 no
    C5 C4 3.560(5) . 2_465 no
    C6 C16 3.579(4) . 1_455 no
    C6 O5 3.281(3) . . no
    C7 O6 3.374(3) . . no
    C7 C15 3.522(4) . 1_455 no
    C13 O3 3.364(4) . 2_555 no
    C13 O2 3.418(3) . 2_654 no
    C15 C7 3.522(4) . 1_655 no
    C16 C6 3.579(4) . 1_655 no
    C18 C2 3.571(5) . 2_566 no
    C1 H16 3.0600 . 1_455 no
    C4 H5 2.9100 . 2_465 no
    C5 H5 3.0500 . 2_465 no
    C7 H15 2.9300 . 1_455 no
    C7 H1 2.5600 . . no
    C7 H61 2.98(4) . . no
    C7 H62 3.06(3) . . no
    C8 H61 2.93(4) . . no
    C9 H61 2.99(4) . . no
    C10 H16 2.7300 . . no
    C11 H5 3.0300 . 2_565 no
    C12 H9 3.02(3) . 2_555 no
    C16 H10 2.7400 . . no
    H1 O4 2.0400 . . no
    H1 O1 2.9200 . 1_455 no
    H1 C7 2.5600 . . no
    H1 H12 2.3700 . . no
    H1 H62 2.5000 . 2_565 no
    H2 O2 2.4200 . 2_555 no
    H3 O6 2.8900 . 1_455 no
    H4 H5 2.6000 . 2_465 no
    H5 C5 3.0500 . 2_465 no
    H5 C4 2.9100 . 2_465 no
    H5 O4 2.6200 . . no
    H5 C11 3.0300 . 2_565 no
    H5 H4 2.6000 . 2_465 no
    H9 H10 2.4000 . . no
    H9 C12 3.02(3) . 2_555 no
    H9 H17A 2.1200 . . no
    H9 O1 2.54(3) . 2_655 no
    H10 C16 2.7400 . . no
    H10 H16 2.2900 . . no
    H10 O1 2.7200 . 2_655 no
    H10 H9 2.4000 . . no
    H12 H1 2.3700 . . no
    H13 O2 2.5400 . 2_654 no
    H15 O1 2.5000 . . no
    H15 C7 2.9300 . 1_655 no
    H16 C1 3.0600 . 1_655 no
    H16 C10 2.7300 . . no
    H16 H10 2.2900 . . no
    H17A H9 2.1200 . . no
    H17B O3 2.6300 . . no
    H21 H62 2.37(5) . 2_665 no
    H21 O6 1.94(3) . 2_665 no
    H22 O2 2.22(3) . 2_654 no
    H61 O5 2.10(4) . . no
    H61 C7 2.98(4) . . no
    H61 C8 2.93(4) . . no
    H61 C9 2.99(4) . . no
    H62 C7 3.06(3) . . no
    H62 O4 1.90(3) . 2_565 no
    H62 H1 2.5000 . 2_565 no
    H62 H21 2.37(5) . 2_665 no
loop_
    _geom_angle_atom_site_label_1
    _geom_angle_atom_site_label_2
    _geom_angle_atom_site_label_3
    _geom_angle_site_symmetry_1
    _geom_angle_site_symmetry_2
    _geom_angle_site_symmetry_3
    _geom_angle
    _geom_angle_publ_flag
    O1 S1 O2 . . . 118.76(12) no
    O1 S1 N2 . . . 107.72(14) no
    O1 S1 C14 . . . 107.54(11) no
    O2 S1 N2 . . . 105.54(15) no
    O2 S1 C14 . . . 107.37(12) no
    N2 S1 C14 . . . 109.74(15) no
    C1 O3 C9 . . . 115.5(2) no
    C9 O5 C17 . . . 112.4(2) no
    H61 O6 H62 . . . 112(3) no
    C10 N1 C11 . . . 127.0(2) no
    C10 N1 H1 . . . 116.00 no
    C11 N1 H1 . . . 117.00 no
    S1 N2 H22 . . . 113(2) no
    H21 N2 H22 . . . 119(3) no
    S1 N2 H21 . . . 112(2) no
    O3 C1 C2 . . . 117.0(3) no
    O3 C1 C6 . . . 122.0(2) no
    C2 C1 C6 . . . 121.0(3) no
    C1 C2 C3 . . . 118.8(3) no
    C2 C3 C4 . . . 121.4(3) no
    C3 C4 C5 . . . 119.4(3) no
    C4 C5 C6 . . . 120.7(3) no
    C1 C6 C7 . . . 119.4(3) no
    C1 C6 C5 . . . 118.7(2) no
    C5 C6 C7 . . . 121.8(2) no
    O4 C7 C6 . . . 120.9(2) no
    O4 C7 C8 . . . 123.5(2) no
    C6 C7 C8 . . . 115.5(2) no
    C7 C8 C10 . . . 122.8(2) no
    C7 C8 C9 . . . 118.8(2) no
    C9 C8 C10 . . . 118.3(3) no
    O3 C9 O5 . . . 109.9(2) no
    O5 C9 C8 . . . 108.6(2) no
    O3 C9 C8 . . . 112.1(2) no
    N1 C10 C8 . . . 124.6(3) no
    C12 C11 C16 . . . 120.1(2) no
    N1 C11 C16 . . . 121.8(3) no
    N1 C11 C12 . . . 118.1(2) no
    C11 C12 C13 . . . 120.3(2) no
    C12 C13 C14 . . . 120.0(2) no
    S1 C14 C13 . . . 120.33(17) no
    S1 C14 C15 . . . 120.1(2) no
    C13 C14 C15 . . . 119.5(2) no
    C14 C15 C16 . . . 120.3(2) no
    C11 C16 C15 . . . 119.8(2) no
    O5 C17 C18 . . . 109.0(3) no
    C1 C2 H2 . . . 121.00 no
    C3 C2 H2 . . . 121.00 no
    C4 C3 H3 . . . 119.00 no
    C2 C3 H3 . . . 119.00 no
    C5 C4 H4 . . . 120.00 no
    C3 C4 H4 . . . 120.00 no
    C4 C5 H5 . . . 120.00 no
    C6 C5 H5 . . . 120.00 no
    O3 C9 H9 . . . 105.4(14) no
    O5 C9 H9 . . . 104.0(14) no
    C8 C9 H9 . . . 116.5(13) no
    C8 C10 H10 . . . 118.00 no
    N1 C10 H10 . . . 118.00 no
    C11 C12 H12 . . . 120.00 no
    C13 C12 H12 . . . 120.00 no
    C12 C13 H13 . . . 120.00 no
    C14 C13 H13 . . . 120.00 no
    C16 C15 H15 . . . 120.00 no
    C14 C15 H15 . . . 120.00 no
    C15 C16 H16 . . . 120.00 no
    C11 C16 H16 . . . 120.00 no
    O5 C17 H17A . . . 110.00 no
    C18 C17 H17A . . . 110.00 no
    C18 C17 H17B . . . 110.00 no
    O5 C17 H17B . . . 110.00 no
    H17A C17 H17B . . . 108.00 no
    C17 C18 H18B . . . 109.00 no
    C17 C18 H18C . . . 110.00 no
    C17 C18 H18A . . . 109.00 no
    H18A C18 H18C . . . 109.00 no
    H18B C18 H18C . . . 109.00 no
    H18A C18 H18B . . . 109.00 no
loop_
    _geom_torsion_atom_site_label_1
    _geom_torsion_atom_site_label_2
    _geom_torsion_atom_site_label_3
    _geom_torsion_atom_site_label_4
    _geom_torsion_site_symmetry_1
    _geom_torsion_site_symmetry_2
    _geom_torsion_site_symmetry_3
    _geom_torsion_site_symmetry_4
    _geom_torsion
    _geom_torsion_publ_flag
    O1 S1 C14 C13 . . . . 175.5(2) no
    O1 S1 C14 C15 . . . . -4.3(3) no
    O2 S1 C14 C13 . . . . -55.6(3) no
    O2 S1 C14 C15 . . . . 124.6(2) no
    N2 S1 C14 C13 . . . . 58.6(3) no
    N2 S1 C14 C15 . . . . -121.2(3) no
    C9 O3 C1 C2 . . . . -154.9(3) no
    C9 O3 C1 C6 . . . . 28.5(4) no
    C1 O3 C9 O5 . . . . 73.9(3) no
    C1 O3 C9 C8 . . . . -47.0(3) no
    C17 O5 C9 O3 . . . . 66.6(3) no
    C17 O5 C9 C8 . . . . -170.5(2) no
    C9 O5 C17 C18 . . . . 167.6(3) no
    C11 N1 C10 C8 . . . . 175.7(3) no
    C10 N1 C11 C12 . . . . 156.4(3) no
    C10 N1 C11 C16 . . . . -26.2(4) no
    O3 C1 C2 C3 . . . . -179.0(3) no
    C6 C1 C2 C3 . . . . -2.3(5) no
    O3 C1 C6 C5 . . . . 179.6(3) no
    O3 C1 C6 C7 . . . . 4.4(4) no
    C2 C1 C6 C5 . . . . 3.1(4) no
    C2 C1 C6 C7 . . . . -172.2(3) no
    C1 C2 C3 C4 . . . . -0.6(5) no
    C2 C3 C4 C5 . . . . 2.6(5) no
    C3 C4 C5 C6 . . . . -1.7(5) no
    C4 C5 C6 C1 . . . . -1.1(4) no
    C4 C5 C6 C7 . . . . 174.1(3) no
    C1 C6 C7 O4 . . . . 162.4(3) no
    C1 C6 C7 C8 . . . . -15.9(4) no
    C5 C6 C7 O4 . . . . -12.7(4) no
    C5 C6 C7 C8 . . . . 169.0(3) no
    O4 C7 C8 C9 . . . . 176.8(3) no
    O4 C7 C8 C10 . . . . 0.5(4) no
    C6 C7 C8 C9 . . . . -4.9(4) no
    C6 C7 C8 C10 . . . . 178.7(3) no
    C7 C8 C9 O3 . . . . 35.4(4) no
    C7 C8 C9 O5 . . . . -86.2(3) no
    C10 C8 C9 O3 . . . . -148.0(3) no
    C10 C8 C9 O5 . . . . 90.4(3) no
    C7 C8 C10 N1 . . . . -3.0(5) no
    C9 C8 C10 N1 . . . . -179.4(3) no
    N1 C11 C12 C13 . . . . 178.2(3) no
    C16 C11 C12 C13 . . . . 0.8(5) no
    N1 C11 C16 C15 . . . . -178.3(3) no
    C12 C11 C16 C15 . . . . -1.0(5) no
    C11 C12 C13 C14 . . . . 0.3(5) no
    C12 C13 C14 S1 . . . . 179.0(2) no
    C12 C13 C14 C15 . . . . -1.2(5) no
    S1 C14 C15 C16 . . . . -179.2(2) no
    C13 C14 C15 C16 . . . . 1.0(5) no
    C14 C15 C16 C11 . . . . 0.1(5) no
loop_
    _geom_hbond_atom_site_label_D
    _geom_hbond_atom_site_label_H
    _geom_hbond_atom_site_label_A
    _geom_hbond_site_symmetry_A
    _geom_hbond_distance_DH
    _geom_hbond_distance_HA
    _geom_hbond_distance_DA
    _geom_hbond_angle_DHA
    _geom_hbond_publ_flag
    N1 H1 O4 . 0.86 2.04 2.696(3) 132 yes
    N2 H21 O6 2_665 0.91(3) 1.94(3) 2.838(4) 169(3) yes
    N2 H22 O2 2_654 0.85(3) 2.22(3) 3.027(3) 159(3) yes
    O6 H61 O5 . 0.90(4) 2.10(4) 2.999(3) 176.7(16) yes
    O6 H62 O4 2_565 0.92(3) 1.90(3) 2.784(3) 161(3) yes
    C2 H2 O2 2_555 0.93 2.42 3.300(4) 157 yes
    C9 H9 O1 2_655 1.04(3) 2.54(3) 3.472(3) 149(2) yes
    C13 H13 O2 2_654 0.93 2.54 3.418(3) 158 yes
    C15 H15 O1 . 0.93 2.50 2.884(3) 105 yes
    C16 H16 Cg1 1_655 0.93 2.95 3.565(3) 125 yes
