# Supplementary material for: 4-[(Z)-(2-Eth­oxy-4-oxochroman-3-yl­idene)methyl­amino]benzene­sulfonamide monohydrate
Source: Acta Crystallogr Sect E Struct Rep Online. 2009 Jul 11;65(Pt 8):o1818–9. doi: 10.1107/S1600536809026154 (PMC2977350; doi:10.1107/S1600536809026154)
Supplement: Supplementary file 2 [file e-65-o1818-Isup2.hkl]

#
# h,k,l, Fc-squared, Fo-squared, sigma(Fo-squared) and status flag
#
data_I
_shelx_title ' FFC1_0m in P-1'
_shelx_refln_list_code          4
_shelx_F_calc_maximum      156.01
_exptl_crystal_F_000       412.00
_reflns_d_resolution_high  0.7383
 
loop_
 _symmetry_equiv_pos_as_xyz
 'x, y, z'
 '-x, -y, -z'
 
_cell_length_a     8.2727
_cell_length_b    10.0166
_cell_length_c    11.5830
_cell_angle_alpha 102.480
_cell_angle_beta   97.049
_cell_angle_gamma  96.731
 
_shelx_F_squared_multiplier     1.000
 
loop_
 _refln_index_h
 _refln_index_k
 _refln_index_l
 _refln_F_squared_calc
 _refln_F_squared_meas
 _refln_F_squared_sigma
 _refln_observed_status
   2   0   0       16.19       13.49      4.35 o
   3   0   0        3.73        8.43      5.28 o
   4   0   0       34.88       28.65      6.46 o
   5   0   0      108.45       98.52     10.05 o
   6   0   0       18.61       12.75      6.93 o
   7   0   0      283.90      241.57     17.13 o
  -7   1   0      540.90      482.45     23.32 o
  -6   1   0      167.04      167.21      8.60 o
  -5   1   0      299.74      287.73      6.68 o
  -4   1   0        9.89       10.38      2.43 o
  -3   1   0     2055.99     1966.16     25.63 o
  -2   1   0      420.57      415.42      5.22 o
  -1   1   0     3165.36     3205.77     30.44 o
   1   1   0      343.19      324.37      4.08 o
   2   1   0      900.28      842.12     12.08 o
   3   1   0       45.69       37.94      4.85 o
   4   1   0        8.34       12.11      2.79 o
   5   1   0       76.46       74.69      3.75 o
   6   1   0       27.72       27.38      8.92 o
   7   1   0       53.70       66.01     11.89 o
  -9   2   0        8.04        2.14     13.69 o
  -8   2   0       79.81       83.78      5.49 o
  -7   2   0      828.63      822.30     17.91 o
  -6   2   0       36.99       43.18      4.27 o
  -5   2   0       17.23        7.46      3.08 o
  -4   2   0      498.71      486.92     10.06 o
  -3   2   0      440.64      450.44      6.86 o
  -2   2   0        0.07        1.61      2.29 o
  -1   2   0     2400.02     2271.43     21.49 o
   0   2   0      388.34      352.79      5.13 o
   1   2   0    12931.97    13154.77    103.90 o
   2   2   0      206.69      175.35      4.95 o
   3   2   0      734.38      738.60     10.97 o
   4   2   0       27.11       21.88      4.78 o
   5   2   0       52.44       51.41      4.71 o
   6   2   0      806.40      789.60     15.44 o
   7   2   0       31.92       32.39      4.97 o
   8   2   0        0.93       -2.78     13.25 o
   9   2   0        7.04       34.01     14.62 o
  10   2   0        4.35       -3.34     15.51 o
 -11   3   0        7.10      -18.19     18.19 o
 -10   3   0       10.64       28.90     18.48 o
  -9   3   0        0.42       -5.77      6.72 o
  -8   3   0        0.08        0.12      6.67 o
  -7   3   0      137.47      130.40      9.92 o
  -6   3   0      220.15      215.35      8.08 o
  -5   3   0      271.02      266.10      7.08 o
  -4   3   0      978.35     1002.51     15.38 o
  -3   3   0        0.05        5.09      3.11 o
  -2   3   0      618.35      656.09      9.39 o
  -1   3   0       50.96       52.52      3.16 o
   0   3   0      128.95      135.69      4.11 o
   1   3   0      703.11      720.24     10.83 o
   2   3   0      351.11      357.24      7.24 o
   3   3   0      131.64      136.15      4.96 o
   4   3   0       11.26        9.32      3.71 o
   5   3   0      124.21      127.70      7.56 o
   6   3   0       25.34       22.83      6.04 o
   7   3   0       12.37       19.41      8.54 o
   8   3   0       87.65       78.72     10.40 o
   9   3   0       12.18       17.96     17.42 o
  10   3   0       20.62       66.08     21.80 o
 -10   4   0        7.96        9.27     12.04 o
  -9   4   0        0.16        6.70     12.47 o
  -8   4   0       30.62       41.94      9.10 o
  -7   4   0       89.87       86.91     10.31 o
  -6   4   0      227.89      218.14      7.57 o
  -5   4   0      350.36      348.74      9.45 o
  -4   4   0       52.89       44.63      4.54 o
  -3   4   0      481.17      489.49      9.97 o
  -2   4   0      322.37      289.47      9.55 o
  -1   4   0       88.31       88.97      4.33 o
   0   4   0      596.55      630.67      9.58 o
   1   4   0     1034.08     1005.59     12.74 o
   2   4   0        4.60        2.72      3.04 o
   3   4   0      191.57      201.85      7.54 o
   4   4   0       21.35       31.95      4.54 o
   5   4   0       70.76       69.22      7.06 o
   6   4   0        3.11       -1.84      7.62 o
   7   4   0       56.64       43.76     10.66 o
   8   4   0      113.55      120.99     13.73 o
   9   4   0       19.70       14.38     10.46 o
 -10   5   0       16.63       14.25     24.48 o
  -9   5   0        2.98       -7.27     11.93 o
  -8   5   0       95.22       71.87     14.66 o
  -7   5   0       35.42       31.16     10.11 o
  -6   5   0     1162.09     1139.86     25.28 o
  -5   5   0       69.15       78.70      8.02 o
  -4   5   0      168.93      168.93      7.20 o
  -3   5   0       28.55       31.88      4.23 o
  -2   5   0      279.67      278.94      7.58 o
  -1   5   0      261.68      293.25      8.38 o
   0   5   0        3.24       -0.27      4.16 o
   1   5   0     2136.94     2130.72     23.40 o
   2   5   0      853.75      816.06     13.68 o
   3   5   0       35.94       38.22      5.39 o
   4   5   0        9.64        8.05      4.96 o
   5   5   0       25.52       26.85      9.68 o
   6   5   0       83.78       96.08     11.12 o
   7   5   0        0.32       -1.37      9.82 o
   8   5   0       32.22       23.38     12.20 o
   9   5   0       31.45       14.18     17.74 o
 -10   6   0       10.87       22.40     16.99 o
  -9   6   0        8.97        9.44     14.54 o
  -8   6   0       41.91       12.41     13.47 o
  -7   6   0       15.24       10.10     12.13 o
  -6   6   0      376.57      325.16     17.77 o
  -5   6   0        1.93        3.83      5.24 o
  -4   6   0       10.33       14.47      5.25 o
  -3   6   0        6.65        4.59      4.37 o
  -2   6   0      217.67      203.95      8.49 o
  -1   6   0      260.05      248.00      8.65 o
   0   6   0      142.82      150.49      7.54 o
   1   6   0      633.13      622.87     12.15 o
   2   6   0      394.60      349.09      9.68 o
   3   6   0        8.70        1.03      5.59 o
   4   6   0       17.39        9.98      7.41 o
   5   6   0        1.01        2.51      9.11 o
   6   6   0       52.41       82.83     21.11 o
   7   6   0        7.48       24.63     12.91 o
   8   6   0        5.35       22.17     20.27 o
   9   6   0       22.58        6.35     15.01 o
 -10   7   0        1.57      -13.27     18.73 o
  -9   7   0        0.11        7.79     14.41 o
  -8   7   0       23.62        1.54     26.15 o
  -7   7   0       12.93        6.54     13.06 o
  -6   7   0       22.01       22.43     13.29 o
  -5   7   0      292.45      312.64     13.67 o
  -4   7   0       41.00       44.74      8.57 o
  -3   7   0       82.28       98.26     12.95 o
  -2   7   0      231.75      246.47     11.05 o
  -1   7   0      254.43      257.47      9.79 o
   0   7   0       91.66       85.19      9.47 o
   1   7   0      148.34      152.18      7.98 o
   2   7   0      507.73      480.60     12.17 o
   3   7   0       12.68        9.84      7.97 o
   4   7   0        0.05        7.11     10.43 o
   5   7   0      137.68      134.65     14.29 o
   6   7   0        2.69       -2.18     12.48 o
   7   7   0       19.20       31.94     14.96 o
   8   7   0       18.03       18.60     18.48 o
  -9   8   0        1.21       49.55     21.67 o
  -8   8   0       52.61       67.95     18.60 o
  -7   8   0        0.81       -3.35     17.67 o
  -6   8   0       22.29        9.65     14.11 o
  -5   8   0       94.26       85.58     17.35 o
  -4   8   0        7.13        5.46      7.62 o
  -3   8   0       18.69        6.47     10.32 o
  -2   8   0       89.70       96.73      8.99 o
  -1   8   0       55.16       57.12      8.23 o
   0   8   0       71.75       74.97      8.81 o
   1   8   0        5.73       12.24      7.38 o
   2   8   0       53.29       54.66      9.13 o
   3   8   0        1.61        3.45      5.61 o
   4   8   0       75.66       67.96     21.56 o
   5   8   0       41.03       81.29     21.31 o
   6   8   0        2.91        6.59     15.31 o
   7   8   0        6.01       23.91     19.46 o
  -9   9   0       15.20       22.74     20.15 o
  -8   9   0        1.17       15.99     17.84 o
  -7   9   0        1.61       -7.50     20.27 o
  -6   9   0        1.14        9.36     15.70 o
  -5   9   0        5.90       -8.22     11.68 o
  -4   9   0       27.89       35.83      9.00 o
  -3   9   0      133.49      141.00     12.35 o
  -2   9   0      212.68      203.09     11.87 o
  -1   9   0       13.41       14.97      8.12 o
   0   9   0       10.19        3.99      9.75 o
   1   9   0       66.82       74.76     17.35 o
   2   9   0       11.98        0.61     10.57 o
   3   9   0        0.01       -7.22      7.22 o
   4   9   0       17.31       -9.19     16.69 o
   5   9   0        0.35      -15.14     15.14 o
   6   9   0        4.33       27.35     21.16 o
  -8  10   0        0.45      -18.23     18.23 o
  -7  10   0        2.37       22.58     20.54 o
  -6  10   0        9.06       -4.69     19.02 o
  -5  10   0       30.13       12.81     21.18 o
  -4  10   0       19.41       30.18     12.20 o
  -3  10   0       86.58       77.27     11.89 o
  -2  10   0       58.44       61.67     11.63 o
  -1  10   0        6.07        1.64     11.45 o
   0  10   0        3.01       -6.62      8.17 o
   1  10   0       24.13       46.59      9.91 o
   2  10   0       35.31       28.57     10.84 o
   3  10   0        3.71      -12.47     23.05 o
   4  10   0        0.23       13.02     20.30 o
   5  10   0        9.45      -14.28     20.42 o
  -7  11   0        5.54       10.71     24.33 o
  -6  11   0       43.55       36.44     23.81 o
  -5  11   0        2.54      -14.90     14.90 o
  -4  11   0       16.51       37.17     13.48 o
  -3  11   0        2.52        9.51     10.19 o
  -2  11   0       21.42       12.13     12.38 o
  -1  11   0       27.04       13.92     10.86 o
   0  11   0       15.49        1.82     10.39 o
   1  11   0        7.09        8.86     11.53 o
   2  11   0       11.72        3.95     16.92 o
   3  11   0       27.04      -11.35     19.59 o
   4  11   0        6.45       15.21     22.46 o
  -6  12   0        9.51       12.09     24.80 o
  -5  12   0        0.03        0.10     17.47 o
  -4  12   0       34.87       33.55     17.30 o
  -3  12   0       12.39       -1.58     13.59 o
  -2  12   0       14.04        5.46     17.41 o
  -1  12   0        0.04       19.32     13.03 o
   0  12   0        2.24        6.97     14.44 o
   1  12   0        0.65       -2.57     13.59 o
   2  12   0       11.47        7.62     38.10 o
   3  12   0       26.49       45.09     26.57 o
  -3  13   0        2.25       -3.93     18.20 o
  -2  13   0        1.67       -9.14     12.01 o
  -1  13   0        2.75        4.96     15.15 o
   0  13   0        0.18       -5.56     15.21 o
  -1 -13   1        2.94       -1.56     14.45 o
   0 -13   1        1.61      -11.51     14.28 o
   1 -13   1        4.86       -8.52     13.52 o
   2 -13   1        5.82        0.38     12.10 o
   3 -13   1        0.97       -8.29     14.00 o
   4 -13   1        1.65       -5.40     17.67 o
  -3 -12   1        5.04       51.73     26.57 o
  -2 -12   1        3.66       -4.68     12.53 o
  -1 -12   1        3.11        6.00     13.43 o
   0 -12   1        1.35       -0.01     12.67 o
   1 -12   1        3.01        4.46     14.93 o
   2 -12   1       10.48       10.47     10.85 o
   3 -12   1        0.13        4.05     13.07 o
   4 -12   1        4.61       13.44     16.77 o
   5 -12   1        1.37      -12.30     24.14 o
   6 -12   1        3.67        5.01     22.12 o
  -5 -11   1        0.07       19.41     23.22 o
  -4 -11   1        1.06       11.50     22.26 o
  -3 -11   1        1.72        6.36     19.76 o
  -2 -11   1       41.67       24.24     12.91 o
  -1 -11   1        0.18        3.70     11.80 o
   0 -11   1        7.42       -2.08      9.52 o
   1 -11   1       30.73       49.72     12.01 o
   2 -11   1       34.90       32.72     11.18 o
   3 -11   1       14.75        1.11     10.05 o
   4 -11   1       30.46        4.82     23.69 o
   5 -11   1       28.13       25.68     16.75 o
   6 -11   1        1.00      -18.73     18.73 o
   7 -11   1        0.12       -0.88     21.18 o
  -6 -10   1        0.63       -8.43     19.29 o
  -5 -10   1        0.54       -0.79     20.79 o
  -4 -10   1        1.06       13.32     19.32 o
  -3 -10   1        3.47        0.44      8.61 o
  -2 -10   1      150.53      139.66     13.66 o
  -1 -10   1       27.28       48.55     10.13 o
   0 -10   1        3.13       12.90      9.08 o
   1 -10   1       76.35       87.65     15.84 o
   2 -10   1       18.89       17.29      9.65 o
   3 -10   1       19.14       25.20     10.26 o
   4 -10   1       56.10       69.76     16.66 o
   5 -10   1      150.57      116.68     28.72 o
   6 -10   1        1.78        0.37     18.95 o
   7 -10   1        7.34        5.16     20.47 o
   8 -10   1       19.10       15.88     21.67 o
  -7  -9   1        0.04       38.73     22.07 o
  -6  -9   1        0.70      -17.13     18.50 o
  -5  -9   1        0.39        7.27     17.72 o
  -4  -9   1        9.58        5.75     17.20 o
  -3  -9   1       94.67      104.39     15.84 o
  -2  -9   1      195.16      170.70     11.83 o
  -1  -9   1        2.00       -7.36      7.36 o
   0  -9   1       60.82       69.73      9.12 o
   1  -9   1       85.34      102.62     10.06 o
   2  -9   1        9.08        8.70      7.64 o
   3  -9   1        0.18       26.64     18.39 o
   4  -9   1        0.44        1.04      8.84 o
   5  -9   1      123.79      127.30     15.82 o
   6  -9   1       43.94       56.99     17.12 o
   7  -9   1       52.34       76.96     19.18 o
   8  -9   1        2.31      -23.08     30.47 o
   9  -9   1       12.86       -5.07     18.66 o
  -7  -8   1        1.25       22.58     18.87 o
  -6  -8   1        0.31      -10.52     15.51 o
  -5  -8   1        0.07        6.95     15.70 o
  -4  -8   1        4.70       -3.33     11.83 o
  -3  -8   1       91.23       72.72      6.44 o
  -2  -8   1      502.86      510.15     15.51 o
  -1  -8   1      335.04      301.91     14.45 o
   0  -8   1      172.64      155.53      9.51 o
   1  -8   1       33.94       45.67     11.42 o
   2  -8   1        0.03       -4.77      6.66 o
   3  -8   1        8.19       16.36      7.02 o
   4  -8   1      130.80      140.16     11.40 o
   5  -8   1      106.14      112.50     14.26 o
   6  -8   1       95.21       47.29     44.17 o
   7  -8   1       45.73       65.95     43.15 o
   8  -8   1        0.39       18.37     15.63 o
   9  -8   1        0.08        2.21     16.33 o
  -8  -7   1        1.61        6.34     16.24 o
  -7  -7   1        0.77        3.17     13.04 o
  -6  -7   1       11.59      -12.57     12.57 o
  -5  -7   1       26.45       25.12     10.88 o
  -4  -7   1        0.21       -8.70      9.49 o
  -3  -7   1       31.29       29.79      6.30 o
  -2  -7   1      440.42      425.30     11.30 o
  -1  -7   1      168.49      154.59      9.37 o
   0  -7   1       23.82       25.77      6.34 o
   1  -7   1        1.47        6.82      7.75 o
   2  -7   1        8.30        7.86      6.21 o
   3  -7   1       46.25       58.08      7.22 o
   4  -7   1       15.80        3.88      6.42 o
   5  -7   1        1.08        0.90      6.96 o
   6  -7   1        0.42        7.97     13.22 o
   7  -7   1        0.02        2.12     16.50 o
   8  -7   1       17.13       24.24     14.97 o
   9  -7   1       16.79       55.28     32.55 o
  10  -7   1       15.93       31.78     18.59 o
  -9  -6   1       11.37        7.86     20.67 o
  -8  -6   1       95.68      108.65     16.71 o
  -7  -6   1       12.34        8.11     12.25 o
  -6  -6   1       59.20       43.75     10.87 o
  -5  -6   1       28.00       34.32     10.22 o
  -4  -6   1       73.37       68.96     11.10 o
  -3  -6   1      527.69      532.50     13.18 o
  -2  -6   1        3.76        0.06      4.32 o
  -1  -6   1      178.52      155.64      6.91 o
   0  -6   1       13.14        5.58      4.94 o
   1  -6   1      121.51      131.29      7.23 o
   2  -6   1       68.27       84.86      5.73 o
   3  -6   1       20.24       16.56      3.94 o
   4  -6   1        0.51       -5.01      5.01 o
   5  -6   1        6.04        8.09      5.94 o
   6  -6   1      235.30      224.90     15.40 o
   7  -6   1        0.34       17.86     12.12 o
   8  -6   1       20.28       31.10     14.07 o
   9  -6   1        4.21       -0.35     13.91 o
  10  -6   1        2.28        3.82     15.83 o
  -9  -5   1       15.72       29.32     21.05 o
  -8  -5   1        3.93      -14.31     14.31 o
  -7  -5   1       16.68       20.83     11.16 o
  -6  -5   1      259.67      276.56     14.73 o
  -5  -5   1        4.27        4.95     10.01 o
  -4  -5   1       43.35       40.13      5.50 o
  -3  -5   1       35.13       33.17      5.24 o
  -2  -5   1      186.90      200.59      6.83 o
  -1  -5   1      392.19      395.97      8.35 o
   0  -5   1       32.78       30.99      4.74 o
   1  -5   1      135.21      122.54      5.63 o
   2  -5   1     1411.62     1373.90     20.07 o
   3  -5   1       31.91       32.10      6.54 o
   4  -5   1       11.28       14.60      4.26 o
   5  -5   1       14.97        7.90      4.32 o
   6  -5   1      220.31      230.69     18.48 o
   7  -5   1       17.02       17.47      9.29 o
   8  -5   1       10.08       10.57     11.43 o
   9  -5   1        0.06      -10.60     11.90 o
  10  -5   1        8.32       -4.92     13.84 o
 -10  -4   1        8.39       66.57     23.79 o
  -9  -4   1        0.01        0.16      9.65 o
  -8  -4   1       41.65       20.70     10.06 o
  -7  -4   1       58.42       77.55      9.29 o
  -6  -4   1       87.75       79.39      9.29 o
  -5  -4   1        0.13       -4.06      4.06 o
  -4  -4   1        2.47        0.43      3.83 o
  -3  -4   1       10.91        6.29      3.81 o
  -2  -4   1       69.46       77.20      4.04 o
  -1  -4   1     2347.70     2329.08     23.86 o
   0  -4   1       38.85       36.40      3.70 o
   1  -4   1      324.18      334.70      6.97 o
   2  -4   1       21.34       14.60      2.72 o
   3  -4   1      113.02      139.40      5.13 o
   4  -4   1       11.35        6.10      3.16 o
   5  -4   1        0.40       -2.89      3.60 o
   6  -4   1      200.59      177.40      8.40 o
   7  -4   1      630.72      568.41     16.19 o
   8  -4   1       18.60       23.37      8.29 o
   9  -4   1        1.47      -13.59     13.59 o
  10  -4   1        1.65      -11.25     11.25 o
 -10  -3   1        9.98       45.49     18.60 o
  -9  -3   1        1.11        2.14     16.12 o
  -8  -3   1       90.52      106.09     10.42 o
  -7  -3   1      287.44      294.34     12.80 o
  -6  -3   1       66.34       56.38      6.22 o
  -5  -3   1        3.12        4.23      4.70 o
  -4  -3   1       41.27       39.40      3.38 o
  -3  -3   1       44.73       39.44      3.60 o
  -2  -3   1       19.46       16.27      3.24 o
  -1  -3   1     1909.92     1861.44     18.06 o
   0  -3   1     9983.48     9720.93     79.71 o
   1  -3   1     3410.27     3365.54     27.74 o
   2  -3   1      785.23      790.50     10.17 o
   3  -3   1      502.61      479.17      8.30 o
   4  -3   1      146.24      139.49      5.04 o
   5  -3   1        5.28        0.31      3.00 o
   6  -3   1      564.27      542.60     11.43 o
   7  -3   1      844.72      809.63     16.08 o
   8  -3   1      127.54      129.00      9.75 o
   9  -3   1       57.45       64.88      8.94 o
  10  -3   1        0.02       -9.51     17.25 o
  -8  -2   1      139.58      120.20     15.41 o
  -7  -2   1      131.47      122.54      5.41 o
  -6  -2   1        0.11        0.46      3.75 o
  -5  -2   1      171.80      176.75      8.10 o
  -4  -2   1      187.07      185.14      6.65 o
  -3  -2   1      134.22      128.59      3.82 o
  -2  -2   1      202.22      212.88      4.71 o
  -1  -2   1     1041.20     1034.68     10.59 o
   0  -2   1     9686.39     9550.67     78.96 o
   1  -2   1     1364.80     1322.97     11.47 o
   2  -2   1     2011.94     1967.68     17.60 o
   3  -2   1       80.47       81.17      2.95 o
   4  -2   1      206.22      200.56      4.77 o
   5  -2   1        1.69        0.86      2.87 o
   6  -2   1      323.65      313.49      7.87 o
   7  -2   1        2.93       -3.95      3.95 o
   8  -2   1       17.15       21.21      5.72 o
   9  -2   1        4.35        6.56     13.81 o
  10  -2   1        1.01       -7.32     15.41 o
  -7  -1   1      194.43      204.73     15.60 o
  -6  -1   1       48.37       44.04      8.18 o
  -5  -1   1        0.19        1.69      2.43 o
  -4  -1   1      586.83      595.36     11.86 o
  -3  -1   1       16.66       11.66      3.89 o
  -2  -1   1      153.94      157.77      3.70 o
  -1  -1   1     5863.73     5855.76     57.59 o
   0  -1   1        1.14       -0.65      0.65 o
   1  -1   1      365.45      323.66      3.73 o
   2  -1   1     3622.90     3519.24     31.82 o
   3  -1   1        4.91        1.21      2.14 o
   4  -1   1      911.29      855.32     14.68 o
   5  -1   1      437.51      447.64      9.52 o
   6  -1   1      307.19      293.14      7.79 o
   7  -1   1       83.44       87.20     12.84 o
  -7   0   1       49.94       60.04      8.23 o
  -6   0   1       14.68        9.81      5.53 o
  -5   0   1      639.90      620.14     21.90 o
  -4   0   1        2.86        1.18      3.69 o
  -3   0   1        0.19        4.90      1.96 o
  -2   0   1      167.92      150.18      5.64 o
  -1   0   1       51.59       63.34      3.42 o
   1   0   1      994.42     1020.62     10.64 o
   2   0   1       20.93       15.25      1.73 o
   3   0   1     2681.74     2748.86     39.65 o
   4   0   1      180.17      157.12      5.17 o
   5   0   1        4.37        6.22      2.79 o
   6   0   1       24.73       25.08      6.15 o
   7   0   1       11.66        7.54      8.87 o
  -7   1   1       88.11       99.75     10.30 o
  -6   1   1        4.50        1.58      2.87 o
  -5   1   1      259.00      252.47      7.16 o
  -4   1   1       13.00        8.52      2.72 o
  -3   1   1     2248.16     2309.73     27.19 o
  -2   1   1     5874.82     5745.19     60.97 o
  -1   1   1      282.62      283.88      4.60 o
   0   1   1     1634.92     1694.84     17.72 o
   1   1   1      398.11      424.57      5.28 o
   2   1   1     1607.35     1547.29     17.86 o
   3   1   1      181.89      193.31      5.36 o
   4   1   1        2.69       -3.31      3.31 o
   5   1   1       96.03       95.16      5.06 o
   6   1   1        0.06       -2.82      3.58 o
   7   1   1       12.61        7.21      3.91 o
   9   1   1       14.07       33.42     14.94 o
 -10   2   1       10.50      -14.13     14.13 o
  -9   2   1        4.70       -5.02      7.56 o
  -8   2   1       32.59       37.85      5.00 o
  -7   2   1       74.66       85.87      7.31 o
  -6   2   1      248.69      259.99      9.04 o
  -5   2   1      194.29      196.54      6.28 o
  -4   2   1     1206.37     1173.84     17.45 o
  -3   2   1      128.50      109.62      4.52 o
  -2   2   1      348.05      346.37      7.04 o
  -1   2   1     2396.46     2391.59     24.29 o
   0   2   1     1926.01     1990.98     19.38 o
   1   2   1    24340.45    24181.23    198.59 o
   2   2   1      616.52      632.91      9.08 o
   3   2   1      146.37      156.43      4.30 o
   4   2   1      385.47      410.04      9.38 o
   5   2   1        4.97        2.30      7.59 o
   6   2   1       64.55       69.99      6.33 o
   7   2   1       18.61       24.65      5.87 o
   8   2   1       28.51       28.84      7.50 o
   9   2   1       25.10       23.32     17.13 o
  10   2   1       10.41        8.23     20.03 o
 -11   3   1       23.73       45.44     21.45 o
 -10   3   1        8.90        8.75     17.94 o
  -9   3   1       75.66       85.28      9.30 o
  -8   3   1      141.82      149.54     10.43 o
  -7   3   1       22.40       24.12      9.55 o
  -6   3   1     1920.06     1815.32     27.68 o
  -5   3   1       83.45       75.22      5.21 o
  -4   3   1      321.18      344.19      8.40 o
  -3   3   1       72.25       78.54      6.41 o
  -2   3   1      289.93      247.41      6.90 o
  -1   3   1     1246.29     1226.93     14.05 o
   0   3   1     1073.22     1111.54     12.36 o
   1   3   1        0.55       -2.85      2.85 o
   2   3   1      358.44      354.50      6.65 o
   3   3   1        2.58        6.08      3.18 o
   4   3   1      160.81      168.43      5.19 o
   5   3   1       56.92       59.28      6.47 o
   6   3   1      189.04      178.92     14.91 o
   7   3   1       30.83       34.63      9.85 o
   8   3   1       32.97       37.80     12.34 o
   9   3   1       23.83       26.38      9.33 o
  10   3   1       11.67      -19.71     22.44 o
 -11   4   1        9.88        5.33     23.37 o
 -10   4   1        0.00        1.63     12.16 o
  -9   4   1       25.54       29.96     11.80 o
  -8   4   1      104.06      104.97     11.27 o
  -7   4   1      193.15      167.46     12.29 o
  -6   4   1      658.28      659.11     13.23 o
  -5   4   1       50.50       52.14      5.18 o
  -4   4   1        6.19        3.79      3.88 o
  -3   4   1      447.24      444.25      9.55 o
  -2   4   1      852.21      793.19     12.56 o
  -1   4   1      648.05      606.67     10.19 o
   0   4   1        5.94        3.99      3.23 o
   1   4   1       42.00       46.60      6.06 o
   2   4   1      396.22      411.18      7.83 o
   3   4   1      687.28      687.63     12.63 o
   4   4   1       16.49       14.08      4.61 o
   5   4   1      168.22      161.87      7.18 o
   6   4   1        0.38        3.83      9.32 o
   7   4   1      222.66      214.91     16.42 o
   8   4   1       17.31       16.50     10.98 o
   9   4   1        0.22        3.38     11.08 o
 -10   5   1        4.71       15.06     25.30 o
  -9   5   1       51.60       89.64     15.42 o
  -8   5   1      137.29      140.92     16.70 o
  -7   5   1       17.89       11.28     13.81 o
  -6   5   1      307.36      310.69     13.44 o
  -5   5   1      660.98      676.35     16.19 o
  -4   5   1       79.18       81.04      5.95 o
  -3   5   1      119.55      129.28      6.68 o
  -2   5   1        0.19        3.91      4.58 o
  -1   5   1      428.15      419.82      9.97 o
   0   5   1      339.73      336.72      8.49 o
   1   5   1       25.98       29.58      5.43 o
   2   5   1        4.34       -2.68      3.94 o
   3   5   1        8.69       14.35      6.99 o
   4   5   1      102.50      104.70      8.82 o
   5   5   1      288.57      265.95     14.00 o
   6   5   1       40.96       32.67     12.21 o
   7   5   1       15.12       20.32     12.28 o
   8   5   1       16.11       27.00     13.32 o
   9   5   1        0.89       11.96     13.72 o
 -10   6   1        1.39        1.63     15.89 o
  -9   6   1       27.77       45.30     17.50 o
  -8   6   1        2.84      -12.12     12.12 o
  -7   6   1        8.04       13.82     12.70 o
  -6   6   1      135.61      138.78     10.94 o
  -5   6   1       40.49       48.46      6.78 o
  -4   6   1        1.25        0.85      4.97 o
  -3   6   1      107.92      122.19      8.14 o
  -2   6   1       26.16       23.62      6.35 o
  -1   6   1      219.11      224.71      8.64 o
   0   6   1      420.22      423.29     11.23 o
   1   6   1        6.28        9.39      5.20 o
   2   6   1        4.01       19.08      5.50 o
   3   6   1        2.93       -6.28      6.28 o
   4   6   1      916.78      862.00     27.92 o
   5   6   1       36.19       27.38     13.37 o
   6   6   1        0.90       -8.23     12.88 o
   7   6   1       21.81       25.62     28.20 o
   8   6   1       12.09        7.28     15.11 o
 -10   7   1       12.22       23.94     18.47 o
  -9   7   1       40.00       17.76     22.50 o
  -8   7   1        9.57       -4.52     13.79 o
  -7   7   1        0.17       -6.78     12.74 o
  -6   7   1        0.23        2.88     25.35 o
  -5   7   1      457.36      495.54     18.89 o
  -4   7   1        2.89       -3.36      6.96 o
  -3   7   1      218.51      224.89     10.94 o
  -2   7   1      106.56      114.04      9.10 o
  -1   7   1        4.11       -1.05      7.21 o
   0   7   1       82.86       81.96      7.81 o
   1   7   1      493.65      532.89     13.46 o
   2   7   1      119.22      130.73      7.99 o
   3   7   1       19.12       11.50      8.22 o
   4   7   1       31.77       55.25     15.06 o
   5   7   1       10.26        5.95     22.98 o
   6   7   1        0.02        7.32     16.10 o
   7   7   1        4.97        4.05     16.78 o
   8   7   1        0.61       12.43     18.92 o
  -9   8   1        4.30       -9.88     21.27 o
  -8   8   1        1.53        1.59     35.56 o
  -7   8   1       48.66       61.63     17.49 o
  -6   8   1        2.21       21.01     16.05 o
  -5   8   1       46.93       26.86     19.98 o
  -4   8   1       39.23       49.84      8.82 o
  -3   8   1       56.88       50.93      8.82 o
  -2   8   1       85.09       97.96      9.58 o
  -1   8   1       30.86       32.68      8.97 o
   0   8   1      427.65      434.09     27.41 o
   1   8   1       81.70       78.69      9.15 o
   2   8   1        0.02       13.77      7.34 o
   3   8   1      100.85      114.25      9.98 o
   4   8   1        0.01      -14.43     14.43 o
   5   8   1       34.13       57.43     20.35 o
   6   8   1        0.00       19.41     16.76 o
   7   8   1        0.69      -12.46     16.98 o
  -9   9   1        9.81        0.37     19.17 o
  -8   9   1        2.00       -7.15     16.69 o
  -7   9   1       20.12       -3.27     15.56 o
  -6   9   1        5.39       -6.93     15.21 o
  -5   9   1       32.52       38.21     14.76 o
  -4   9   1       83.52       94.88     11.39 o
  -3   9   1        0.43       -3.44      8.25 o
  -2   9   1       79.22       70.81     11.07 o
  -1   9   1       11.18       -1.70      8.21 o
   0   9   1      179.68      178.20     12.29 o
   1   9   1        5.53       -2.17      9.65 o
   2   9   1        3.42        1.06     13.92 o
   3   9   1       49.76       53.94     21.92 o
   4   9   1        0.54        6.00     19.12 o
   5   9   1        3.50        9.31     18.68 o
   6   9   1        9.05        0.34     20.62 o
  -8  10   1       14.20        1.43     22.44 o
  -7  10   1       60.74       58.64     25.51 o
  -6  10   1        8.78       -7.77     18.09 o
  -5  10   1        1.46        0.28     13.63 o
  -4  10   1       75.11       76.50     13.80 o
  -3  10   1       46.70       40.12     10.83 o
  -2  10   1       14.42       10.53     10.09 o
  -1  10   1       48.35       41.41     10.84 o
   0  10   1       11.03        3.69     11.00 o
   1  10   1        1.65       -5.44      9.54 o
   2  10   1       21.88       22.50     12.04 o
   3  10   1        0.42       39.74     21.80 o
   4  10   1        0.61       16.32     20.96 o
   5  10   1       21.44       12.85     20.52 o
  -7  11   1        5.13       -4.40     21.38 o
  -6  11   1        0.69      -19.12     19.12 o
  -5  11   1        0.19       17.69     16.45 o
  -4  11   1       25.51       30.79     16.21 o
  -3  11   1       26.83       21.54     10.99 o
  -2  11   1       29.86       22.33     10.75 o
  -1  11   1       47.29       68.62     13.16 o
   0  11   1        0.09       11.94     10.64 o
   1  11   1        6.35      -11.75     11.75 o
   2  11   1        4.64       13.90     12.42 o
   3  11   1        7.83       28.88     21.87 o
   4  11   1        1.09       50.60     24.87 o
  -5  12   1        2.18       26.58     18.65 o
  -4  12   1        0.92        8.79     14.28 o
  -3  12   1        9.80        3.51     14.25 o
  -2  12   1       14.46        8.20     11.87 o
  -1  12   1        0.93        0.20     11.66 o
   0  12   1        2.09      -12.98     12.98 o
   1  12   1        0.01        8.03     13.36 o
   2  12   1        1.04      -10.65     13.03 o
  -2  13   1        0.00       20.04     15.85 o
  -1 -13   2        0.11      -13.60     13.60 o
   0 -13   2        1.32       -1.91     13.89 o
   1 -13   2        0.00       13.22     12.66 o
   2 -13   2        0.09      -10.77     11.91 o
   3 -13   2        1.11      -14.37     14.37 o
   4 -13   2       25.16       44.74     20.47 o
  -3 -12   2       16.66       29.51     25.63 o
  -2 -12   2       43.63       28.23     25.42 o
  -1 -12   2        0.33      -14.09     15.73 o
   0 -12   2        1.68       -2.47     10.41 o
   1 -12   2        0.00        6.50     10.61 o
   2 -12   2        0.00       11.99     14.22 o
   3 -12   2       18.09       -6.77     12.76 o
   4 -12   2       24.73       41.37     18.20 o
   5 -12   2       47.38       53.16     19.41 o
   6 -12   2        1.14      -20.96     21.92 o
  -5 -11   2        3.24       -2.19     20.72 o
  -4 -11   2        5.41       24.53     23.00 o
  -3 -11   2       67.51       53.53     12.19 o
  -2 -11   2       19.09       19.51     11.33 o
  -1 -11   2       16.59       16.26     17.76 o
   0 -11   2       64.02       53.62     12.02 o
   1 -11   2        0.11       -9.22      9.31 o
   2 -11   2        0.11       10.88     10.21 o
   3 -11   2        3.70        7.88     11.10 o
   4 -11   2       43.72       78.67     28.00 o
   5 -11   2       33.15       17.37     16.13 o
   6 -11   2        0.93      -12.75     19.46 o
   7 -11   2       22.89       31.95     24.13 o
  -6 -10   2        2.34      -18.14     18.14 o
  -5 -10   2       11.12       13.66     20.94 o
  -4 -10   2        4.22        9.12     18.75 o
  -3 -10   2        0.01        1.43      9.07 o
  -2 -10   2       20.00       10.78     10.09 o
  -1 -10   2        6.37        6.10      8.93 o
   0 -10   2        1.43       -7.18      8.36 o
   1 -10   2       18.40        7.19      9.96 o
   2 -10   2        1.48       -8.49      8.49 o
   3 -10   2       19.03        5.29     10.68 o
   4 -10   2       75.96       60.50     15.77 o
   5 -10   2       12.04       -3.74     13.18 o
   6 -10   2        1.78        6.61     18.75 o
   7 -10   2        4.22       15.75     20.52 o
   8 -10   2        0.02       -0.71     20.99 o
  -7  -9   2        2.37       13.49     19.44 o
  -6  -9   2        0.13        8.04     17.33 o
  -5  -9   2        3.18       -9.88     15.11 o
  -4  -9   2        1.44       -0.13     17.04 o
  -3  -9   2       11.15        8.32      8.34 o
  -2  -9   2       29.84       24.86      8.57 o
  -1  -9   2       44.38       35.93      9.03 o
   0  -9   2      135.98      135.73     10.51 o
   1  -9   2      215.20      226.17     11.92 o
   2  -9   2        5.61       12.70      7.86 o
   3  -9   2       78.47       72.46     15.32 o
   4  -9   2       36.06       19.03      9.49 o
   5  -9   2       11.82       10.31     11.17 o
   6  -9   2       42.98       63.78     17.74 o
   7  -9   2        0.08      -12.76     12.76 o
   8  -9   2       20.39        6.21     17.04 o
   9  -9   2        4.89       21.44     19.51 o
  -8  -8   2        9.26      -15.75     15.75 o
  -7  -8   2        0.24        2.97     16.64 o
  -6  -8   2       21.57        9.02     15.51 o
  -5  -8   2        0.66      -12.90     14.11 o
  -4  -8   2       24.95       13.60     12.49 o
  -3  -8   2       10.08        7.52      5.50 o
  -2  -8   2        0.51       -4.49      7.05 o
  -1  -8   2      111.09      109.87     13.72 o
   0  -8   2      230.19      227.94     11.17 o
   1  -8   2       33.85       29.04      7.19 o
   2  -8   2        9.27       10.54      6.91 o
   3  -8   2        4.63       -2.42      6.44 o
   4  -8   2        3.36        1.92      7.26 o
   5  -8   2       38.38       42.90     12.65 o
   6  -8   2       46.21       57.84     19.98 o
   7  -8   2        0.55      -22.28     22.28 o
   8  -8   2        7.37       -4.86     14.21 o
   9  -8   2        7.27      -20.61     20.61 o
  -8  -7   2       21.47       23.32     15.04 o
  -7  -7   2       59.06       81.01     16.36 o
  -6  -7   2       16.02       -3.84     29.98 o
  -5  -7   2        0.55       -9.80      9.80 o
  -4  -7   2       45.77       60.21     17.09 o
  -3  -7   2      113.38      112.86      7.44 o
  -2  -7   2       78.36       69.06      7.31 o
  -1  -7   2      684.65      669.03     13.50 o
   0  -7   2        7.77        5.23      6.15 o
   1  -7   2       55.63       47.35      6.69 o
   2  -7   2       25.49       28.59      6.17 o
   3  -7   2        0.94       -5.95      5.95 o
   4  -7   2        0.41       -1.55      6.50 o
   5  -7   2        9.57        0.64      7.87 o
   6  -7   2      131.26      144.41     37.32 o
   7  -7   2       36.84       58.51     15.40 o
   8  -7   2       30.88       22.15     14.38 o
   9  -7   2       10.27       40.15     15.96 o
  10  -7   2        0.06      -16.78     16.78 o
  -9  -6   2       42.85       44.81     19.50 o
  -8  -6   2      102.93      101.35     15.71 o
  -7  -6   2       21.34       37.94     16.58 o
  -6  -6   2        2.94       -4.99      9.03 o
  -5  -6   2       38.14       25.09      9.94 o
  -4  -6   2       75.44       92.20     12.15 o
  -3  -6   2       84.15       86.51      7.04 o
  -2  -6   2       68.24       81.24      5.42 o
  -1  -6   2      975.82      895.23     14.38 o
   0  -6   2      311.59      339.98      9.94 o
   1  -6   2      877.72      896.68     20.31 o
   2  -6   2      117.35      108.91      6.39 o
   3  -6   2       42.72       30.75      5.41 o
   4  -6   2        1.95       -1.34      5.17 o
   5  -6   2      120.11      130.31     14.42 o
   6  -6   2      216.70      230.28     15.48 o
   7  -6   2       13.51       12.01     12.56 o
   8  -6   2       58.00       52.58     14.50 o
   9  -6   2        3.71       -4.23     13.39 o
  10  -6   2        5.98       12.24     15.78 o
  -9  -5   2        6.13       -4.66     11.02 o
  -8  -5   2       40.75       33.37     12.51 o
  -7  -5   2       42.61       33.32     11.92 o
  -6  -5   2       55.75       61.04      9.68 o
  -5  -5   2       31.81       30.68      9.32 o
  -4  -5   2      108.03       99.08      7.04 o
  -3  -5   2      399.27      406.43     10.43 o
  -2  -5   2       49.48       59.44      4.32 o
  -1  -5   2      948.55      947.51     14.09 o
   0  -5   2       77.31       75.43      5.16 o
   1  -5   2      227.04      237.83      6.72 o
   2  -5   2      393.03      463.14      8.14 o
   3  -5   2        7.45        8.75      3.88 o
   4  -5   2        3.42        2.81      4.15 o
   5  -5   2      265.23      273.74      8.96 o
   6  -5   2      181.89      183.60     13.48 o
   7  -5   2       24.23       27.79      9.40 o
   8  -5   2       23.63       39.06     11.89 o
   9  -5   2       35.84       39.93     14.06 o
  10  -5   2        1.94       14.51     14.57 o
 -10  -4   2       10.71        5.26     20.64 o
  -9  -4   2        3.79       10.32      9.32 o
  -8  -4   2      156.13      143.63     21.56 o
  -7  -4   2      224.68      224.25     17.94 o
  -6  -4   2        0.03       26.82      7.90 o
  -5  -4   2       14.87       10.48      6.08 o
  -4  -4   2       15.41        5.23      6.13 o
  -3  -4   2       17.04       14.00      3.90 o
  -2  -4   2      690.33      689.63     10.51 o
  -1  -4   2        5.64        0.75      3.15 o
   0  -4   2      441.25      444.90      7.62 o
   1  -4   2        0.01        0.98      2.90 o
   2  -4   2     2287.31     2364.43     24.53 o
   3  -4   2      101.17      110.94      4.81 o
   4  -4   2        1.37       -1.49      3.04 o
   5  -4   2      430.30      427.33      9.19 o
   6  -4   2       62.14       71.74      5.19 o
   7  -4   2      171.06      162.57      8.78 o
   8  -4   2       17.67        8.81      8.43 o
   9  -4   2       66.21       91.00     13.44 o
  10  -4   2        1.48        0.86     12.20 o
 -10  -3   2       11.08       33.15     18.87 o
  -9  -3   2        0.54       -2.24     16.22 o
  -8  -3   2       22.82       28.28      8.27 o
  -7  -3   2       56.24       66.36      7.65 o
  -6  -3   2        2.21        0.45      5.17 o
  -5  -3   2       99.56      102.20      7.01 o
  -4  -3   2       48.87       46.90      3.60 o
  -3  -3   2      227.96      237.53      7.24 o
  -2  -3   2      620.95      630.86      8.26 o
  -1  -3   2      706.28      743.31      9.23 o
   0  -3   2       20.46       36.34      2.88 o
   1  -3   2      352.01      318.95      6.57 o
   2  -3   2      592.73      625.13      8.02 o
   3  -3   2        1.84        5.12      2.72 o
   4  -3   2       82.30       84.86      3.92 o
   5  -3   2      289.23      366.13     10.99 o
   6  -3   2      207.48      204.68      7.32 o
   7  -3   2        1.76        1.68      5.56 o
   8  -3   2       22.89       10.75      7.07 o
   9  -3   2        4.75        2.18     15.90 o
  10  -3   2       14.23       27.33     19.61 o
 -10  -2   2        0.00       10.12     13.81 o
  -9  -2   2        2.89        0.61     14.13 o
  -8  -2   2       12.27       -0.94      8.33 o
  -7  -2   2       18.35       23.03      3.91 o
  -6  -2   2       36.43       26.40      4.66 o
  -5  -2   2      466.43      484.78     12.67 o
  -4  -2   2      224.07      238.66      8.79 o
  -3  -2   2       90.87       94.39      3.56 o
  -2  -2   2      569.60      555.02     14.24 o
  -1  -2   2      227.26      215.03      5.21 o
   0  -2   2     1637.75     1741.65     14.27 o
   1  -2   2      576.51      602.84      7.20 o
   2  -2   2     1104.62     1061.83     10.48 o
   3  -2   2     2871.19     3071.79     28.99 o
   4  -2   2        0.42        3.22      2.33 o
   5  -2   2      184.78      189.04      6.09 o
   6  -2   2       16.93       22.84      4.43 o
   7  -2   2        1.93        1.94      4.17 o
   8  -2   2      347.48      354.53     10.82 o
   9  -2   2       13.60        9.55     14.11 o
  10  -2   2       12.36       -0.88     17.33 o
  -7  -1   2      252.98      228.96     14.99 o
  -6  -1   2      103.24      112.07      4.67 o
  -5  -1   2      291.72      307.77      7.33 o
  -4  -1   2        7.89        8.08      4.09 o
  -3  -1   2       24.36       28.37      2.66 o
  -2  -1   2      671.71      698.88      8.57 o
  -1  -1   2     2902.41     2818.10     22.62 o
   0  -1   2      682.50      674.68      6.87 o
   1  -1   2     1726.16     1653.16     14.42 o
   2  -1   2        0.33        0.88      1.42 o
   3  -1   2      829.20      903.72     10.12 o
   4  -1   2        0.04        4.56      3.02 o
   5  -1   2      224.40      199.48      6.28 o
   6  -1   2        0.11       -2.89      3.56 o
   7  -1   2       70.65       69.79      4.90 o
   8  -1   2       51.60       57.16      5.63 o
   9  -1   2      104.87       83.80     17.89 o
  10  -1   2       14.46       10.40     17.10 o
  -7   0   2      314.69      234.44     15.95 o
  -6   0   2      320.94      310.98      8.72 o
  -5   0   2       18.06       15.06      4.10 o
  -4   0   2     3656.40     3726.13     62.07 o
  -3   0   2      238.71      209.38      5.73 o
  -2   0   2      847.94      876.42     10.18 o
  -1   0   2     1025.70     1024.07     10.60 o
   0   0   2     4191.97     4143.85     37.08 o
   1   0   2    10804.16    10617.62     88.26 o
   2   0   2      382.21      351.11      6.32 o
   3   0   2       29.99       29.81      2.15 o
   4   0   2       27.46       31.42      3.48 o
   5   0   2        5.05        6.75      3.43 o
   6   0   2        1.41       -4.30      4.30 o
   7   0   2      254.76      275.76      9.51 o
   8   0   2       35.89       46.76     10.64 o
   9   0   2        1.17      -15.58     15.58 o
  10   0   2       11.05       32.68     18.26 o
  -9   1   2       67.12       77.24     15.70 o
  -8   1   2        0.00       17.33      7.69 o
  -7   1   2       82.27       85.33      7.34 o
  -6   1   2      351.98      325.70     12.17 o
  -5   1   2      127.37      141.33      6.96 o
  -4   1   2       30.13       34.43      3.37 o
  -3   1   2      200.85      232.74      5.17 o
  -2   1   2     7661.75     7634.49     75.24 o
  -1   1   2       23.70       11.83      3.05 o
   0   1   2      233.62      238.61      5.79 o
   1   1   2     1123.12     1230.73     14.55 o
   2   1   2     1823.22     1875.33     20.68 o
   3   1   2      404.46      374.15      6.53 o
   4   1   2        0.08        7.39      4.02 o
   5   1   2      184.02      194.78      8.15 o
   6   1   2      260.43      279.62     13.77 o
   7   1   2       86.11       94.32      6.88 o
   8   1   2        3.48       -6.51      6.51 o
   9   1   2        1.42      -10.27     15.90 o
  10   1   2       32.42       49.99     20.96 o
 -11   2   2        0.18       -9.41     17.60 o
 -10   2   2       16.67       17.10     17.87 o
  -9   2   2        7.84        7.25      5.79 o
  -8   2   2       73.03      107.48     32.03 o
  -7   2   2       79.03       86.59      7.06 o
  -6   2   2      155.24      150.50     12.46 o
  -5   2   2      988.63      984.90     16.08 o
  -4   2   2      670.29      709.74     12.46 o
  -3   2   2        0.88       -4.23      4.86 o
  -2   2   2     1014.52     1044.53     14.40 o
  -1   2   2       71.10       63.32      4.08 o
   0   2   2      652.83      574.50     10.98 o
   1   2   2      440.97      451.05      7.56 o
   2   2   2     2520.15     2452.81     31.38 o
   3   2   2      374.08      390.96      7.79 o
   4   2   2      196.39      222.61      6.62 o
   5   2   2        0.17       12.60      6.08 o
   6   2   2      249.69      256.69     10.71 o
   7   2   2       91.62       87.81      9.14 o
   8   2   2       34.82       41.87     12.85 o
   9   2   2       32.08       34.20      8.78 o
  10   2   2        0.09        2.36     20.74 o
 -11   3   2       22.59       16.51     22.68 o
 -10   3   2       16.87        5.52      9.22 o
  -9   3   2       57.54       65.69     22.83 o
  -8   3   2       36.08       40.94      8.80 o
  -7   3   2        5.47        2.51     12.44 o
  -6   3   2        2.10        5.56      3.86 o
  -5   3   2       21.98       26.23      3.97 o
  -4   3   2       15.85       29.99      6.02 o
  -3   3   2     2299.56     2329.05     33.04 o
  -2   3   2      127.25      149.88      9.31 o
  -1   3   2      191.89      196.29      6.17 o
   0   3   2      121.03      121.16      5.13 o
   1   3   2        1.10        9.34      3.23 o
   2   3   2      356.13      396.36      7.23 o
   3   3   2      788.98      760.79     16.57 o
   4   3   2      624.27      598.47     10.88 o
   5   3   2       54.57       52.40      7.71 o
   6   3   2       30.90        9.30     10.19 o
   7   3   2       56.63       55.51      9.69 o
   8   3   2        0.49       -7.80      9.75 o
   9   3   2        2.99       -1.49     10.37 o
 -11   4   2        0.12        8.13     25.34 o
 -10   4   2        6.24        8.32     13.00 o
  -9   4   2       88.13       79.26     20.04 o
  -8   4   2        4.25       -1.09     17.24 o
  -7   4   2        6.37       16.18      9.28 o
  -6   4   2      248.62      251.13     11.34 o
  -5   4   2       17.75       11.26      4.42 o
  -4   4   2        0.55        2.79      4.74 o
  -3   4   2      716.38      735.51     14.18 o
  -2   4   2       20.91       21.47      4.34 o
  -1   4   2       43.52       44.63      5.99 o
   0   4   2       45.10       46.99      4.83 o
   1   4   2      136.25      112.44      5.39 o
   2   4   2     2956.87     2883.46     32.28 o
   3   4   2      430.00      387.90     10.85 o
   4   4   2      355.16      331.11      9.49 o
   5   4   2       31.40       27.02      8.00 o
   6   4   2        6.46       21.48     11.23 o
   7   4   2        6.54       -1.78     11.27 o
   8   4   2       28.59       28.91     12.68 o
   9   4   2        1.42      -12.02     12.40 o
 -10   5   2       97.85      102.57     18.65 o
  -9   5   2       27.39       35.08     14.15 o
  -8   5   2        8.75        3.85     27.17 o
  -7   5   2      168.51      179.61     17.80 o
  -6   5   2       32.98       33.81      7.90 o
  -5   5   2      467.70      453.99     17.84 o
  -4   5   2       63.84       68.26      6.38 o
  -3   5   2        8.34        7.33      4.77 o
  -2   5   2      220.11      219.93      8.43 o
  -1   5   2      221.44      219.31     10.79 o
   0   5   2       73.09       80.26      5.96 o
   1   5   2      288.00      312.82      9.08 o
   2   5   2       19.41       14.38      5.28 o
   3   5   2      204.50      209.12      9.41 o
   4   5   2       10.06       -2.25      6.53 o
   5   5   2       18.30       13.32      8.67 o
   6   5   2       18.92       -7.74     19.83 o
   7   5   2       35.91       53.86     14.20 o
   8   5   2        1.14        4.53     13.39 o
   9   5   2        3.71       -5.74     13.93 o
 -10   6   2       32.93       51.91     19.04 o
  -9   6   2        3.82        3.61     16.51 o
  -8   6   2        9.12       17.46     20.51 o
  -7   6   2       67.83       46.44     14.77 o
  -6   6   2      151.32      143.47     12.59 o
  -5   6   2       28.97       37.54      7.01 o
  -4   6   2      147.14      149.24      8.95 o
  -3   6   2       17.23       20.76      6.76 o
  -2   6   2       10.58       20.69      6.67 o
  -1   6   2      210.48      210.98      9.46 o
   0   6   2       87.93       83.27      7.83 o
   1   6   2       18.17       12.43      5.98 o
   2   6   2       31.75       24.43      8.40 o
   3   6   2      284.69      254.37     13.90 o
   4   6   2       58.14       65.02     14.63 o
   5   6   2       49.63       63.20     15.44 o
   6   6   2       28.06       22.87     13.83 o
   7   6   2        4.11      -14.43     17.12 o
   8   6   2       38.51       17.35     19.27 o
 -10   7   2        0.60      -17.08     17.45 o
  -9   7   2        7.76        3.16     20.78 o
  -8   7   2       66.31       90.33     18.58 o
  -7   7   2        5.00       -6.56     19.01 o
  -6   7   2        8.41       24.96     20.29 o
  -5   7   2        8.61       -2.19      8.04 o
  -4   7   2      279.08      275.45     11.97 o
  -3   7   2       13.68       11.89      7.47 o
  -2   7   2       78.77       77.92     10.96 o
  -1   7   2      241.97      265.81     11.71 o
   0   7   2      113.08      117.34     13.84 o
   1   7   2       14.58       16.71      8.18 o
   2   7   2      137.41      152.60     10.99 o
   3   7   2        1.89        3.33      9.06 o
   4   7   2      117.34      109.79     19.11 o
   5   7   2       43.89       40.87     18.50 o
   6   7   2       39.43        3.12     17.35 o
   7   7   2        2.77        6.22     17.55 o
  -9   8   2        1.16       18.91     23.48 o
  -8   8   2       22.74       23.52     17.68 o
  -7   8   2        3.70      -22.70     23.68 o
  -6   8   2        0.00      -26.74     26.74 o
  -5   8   2       52.60       39.99     12.47 o
  -4   8   2       88.19       94.06     10.11 o
  -3   8   2       13.75        4.67      7.52 o
  -2   8   2       47.16       42.30      9.31 o
  -1   8   2      224.83      270.80     13.61 o
   0   8   2        3.07        3.78      8.18 o
   1   8   2        5.34        5.01      8.20 o
   2   8   2        2.48       -9.03      9.57 o
   3   8   2       16.15       19.95     13.59 o
   4   8   2        3.53       -4.40     15.90 o
   5   8   2      139.10      154.23     26.07 o
   6   8   2        0.73        4.79     19.71 o
   7   8   2        4.36       -4.15     19.51 o
  -8   9   2       12.66       27.57     23.10 o
  -7   9   2       13.26       34.55     20.69 o
  -6   9   2        6.75       28.92     21.36 o
  -5   9   2       29.11       31.78     11.56 o
  -4   9   2        0.01        1.43     12.33 o
  -3   9   2      118.21      118.75     12.43 o
  -2   9   2      276.00      295.60     16.07 o
  -1   9   2       45.69       34.95      9.06 o
   0   9   2       73.08       80.33     11.96 o
   1   9   2        2.65        6.00      9.25 o
   2   9   2       78.09       77.99     14.72 o
   3   9   2        5.57       -0.71     16.34 o
   4   9   2        6.10       -0.25     17.25 o
   5   9   2        0.23        5.70     20.54 o
   6   9   2        0.60      -17.25     18.58 o
  -8  10   2       10.31        6.09     23.25 o
  -7  10   2        0.74        4.64     22.02 o
  -6  10   2        0.63       15.63     19.46 o
  -5  10   2       10.93       13.09     11.78 o
  -4  10   2        7.15      -10.89     10.89 o
  -3  10   2        1.14       -9.39      9.39 o
  -2  10   2       41.43       57.13     12.16 o
  -1  10   2       30.94       30.94     10.51 o
   0  10   2       25.42       14.57     10.15 o
   1  10   2       20.22       22.50     12.22 o
   2  10   2        8.02        6.14     11.28 o
   3  10   2        1.02       -6.88     18.38 o
   4  10   2        6.42       -1.08     19.95 o
   5  10   2        1.76       31.87     24.08 o
  -7  11   2        8.52      -19.51     19.51 o
  -6  11   2        5.49       37.85     23.79 o
  -5  11   2       12.93       21.65     13.36 o
  -4  11   2       18.72        9.05     13.26 o
  -3  11   2        1.46        4.14     10.55 o
  -2  11   2       20.77       13.63     10.67 o
  -1  11   2       68.25       55.49     12.26 o
   0  11   2        4.90       -5.23     10.46 o
   1  11   2        4.06       22.20     13.17 o
   2  11   2        0.05       -6.56     12.14 o
   3  11   2        2.26        7.05     21.75 o
  -5  12   2        0.20        7.36     14.01 o
  -4  12   2        2.57       13.66     15.40 o
  -3  12   2        5.84      -12.14     17.36 o
  -2  12   2        8.27        2.93     12.05 o
  -1  12   2        0.38        2.60     12.13 o
   0  12   2        8.26       13.72     14.85 o
   1  12   2        2.66       12.81     17.75 o
  -1 -13   3        7.27        4.67     18.10 o
   0 -13   3        0.71       16.84     14.16 o
   1 -13   3        0.16      -11.00     11.00 o
   2 -13   3       24.56       29.90     13.58 o
   3 -13   3        5.47       24.47     19.40 o
   4 -13   3        2.94        5.75     17.74 o
  -3 -12   3        3.12        9.61     24.13 o
  -2 -12   3       13.25        8.27     12.46 o
  -1 -12   3        0.05      -11.69     11.69 o
   0 -12   3        6.14        7.07     11.60 o
   1 -12   3        1.56       -3.81     10.45 o
   2 -12   3       15.45       32.65     11.88 o
   3 -12   3        2.40       -3.14     15.68 o
   4 -12   3        4.91       35.59     25.10 o
   5 -12   3        1.81       26.54     25.83 o
   6 -12   3       13.95      -10.17     22.22 o
  -5 -11   3        4.82      -19.51     19.51 o
  -4 -11   3        1.06        3.61     19.61 o
  -3 -11   3       15.41       21.28     11.32 o
  -2 -11   3        6.88        6.97     16.03 o
  -1 -11   3        0.25        6.70      9.90 o
   0 -11   3       43.97       52.79     14.32 o
   1 -11   3        0.86       -8.99      8.99 o
   2 -11   3        0.01       19.89     10.47 o
   3 -11   3       71.35       65.48     13.46 o
   4 -11   3        3.04        8.98     14.84 o
   5 -11   3        4.09       23.47     20.50 o
   6 -11   3       10.35       16.66     21.21 o
   7 -11   3        0.04      -14.57     19.71 o
  -6 -10   3        0.05        7.91     21.16 o
  -5 -10   3        2.82       -4.28     18.04 o
  -4 -10   3        2.09       -1.47     17.82 o
  -3 -10   3        3.03       -0.27      9.92 o
  -2 -10   3      142.80      136.57     14.02 o
  -1 -10   3      255.27      236.07     14.46 o
   0 -10   3       56.96       48.86     10.90 o
   1 -10   3       16.81       11.95      9.56 o
   2 -10   3        9.03       -3.83      8.83 o
   3 -10   3        7.22       11.54     13.18 o
   4 -10   3        1.09       -4.11     13.47 o
   5 -10   3       24.22       38.35     20.15 o
   6 -10   3       40.66       39.15     21.23 o
   7 -10   3        0.42      -16.15     16.15 o
   8 -10   3        2.74      -18.09     18.09 o
  -7  -9   3        0.84        8.45     20.13 o
  -6  -9   3        0.58       24.21     18.85 o
  -5  -9   3        3.54       36.25     18.41 o
  -4  -9   3       81.11       92.95     17.85 o
  -3  -9   3        6.41       -4.57     10.99 o
  -2  -9   3      108.09      124.97     10.79 o
  -1  -9   3       91.52       87.86     10.56 o
   0  -9   3       24.28       19.49      7.98 o
   1  -9   3       11.11       10.21      7.61 o
   2  -9   3        3.45       -4.77      7.08 o
   3  -9   3       13.87        4.95      9.96 o
   4  -9   3       31.81       33.19      9.85 o
   5  -9   3       28.88        7.06     11.64 o
   6  -9   3       12.04        1.74     17.34 o
   7  -9   3       16.70       22.57     15.35 o
   8  -9   3       14.31       -9.20     16.74 o
   9  -9   3        0.98        6.12     33.27 o
  -8  -8   3       22.03       12.07     18.80 o
  -7  -8   3        0.20        5.33     16.47 o
  -6  -8   3        2.52        0.66     16.24 o
  -5  -8   3       31.18       33.96     18.41 o
  -4  -8   3        2.11       -3.10     14.43 o
  -3  -8   3       20.73       22.28      6.10 o
  -2  -8   3       66.87       49.24      8.45 o
  -1  -8   3      325.25      337.55     13.14 o
   0  -8   3       83.00       82.59      7.99 o
   1  -8   3       32.70       35.59      7.32 o
   2  -8   3        1.85        0.61      6.71 o
   3  -8   3       55.22       67.20      8.71 o
   4  -8   3       76.79       82.13      9.53 o
   5  -8   3      155.78      124.92     17.53 o
   6  -8   3       20.57       46.80     15.62 o
   7  -8   3        9.84        3.32     13.29 o
   8  -8   3       14.90       12.47     15.70 o
   9  -8   3        2.58        7.45     16.28 o
  -8  -7   3        0.18      -13.64     13.64 o
  -7  -7   3        1.05       -2.46     12.30 o
  -6  -7   3        0.65       20.08     13.03 o
  -5  -7   3       46.23       43.55     11.69 o
  -4  -7   3       61.38       73.01     10.81 o
  -3  -7   3       96.06       93.97     11.06 o
  -2  -7   3      153.59      141.68     11.10 o
  -1  -7   3       17.79       19.87      5.97 o
   0  -7   3       45.79       24.95      6.50 o
   1  -7   3      143.23      133.61      8.19 o
   2  -7   3      234.55      255.48      9.29 o
   3  -7   3       45.85       46.01      6.93 o
   4  -7   3       97.60       97.92      9.65 o
   5  -7   3      135.22      137.36     10.14 o
   6  -7   3       44.17       32.95     25.34 o
   7  -7   3       63.85       95.53     16.73 o
   8  -7   3       22.28       19.85     14.19 o
   9  -7   3       33.72       34.46     16.61 o
  -9  -6   3        4.14       -7.60     12.74 o
  -8  -6   3       76.60       94.31     20.11 o
  -7  -6   3      103.78      127.82     16.20 o
  -6  -6   3       10.39        9.15      9.28 o
  -5  -6   3      147.20      140.88     13.09 o
  -4  -6   3      100.68       99.66     11.39 o
  -3  -6   3      153.46      147.16      5.78 o
  -2  -6   3        5.81        8.53      3.82 o
  -1  -6   3      168.18      162.21      7.08 o
   0  -6   3       50.41       42.31      5.84 o
   1  -6   3      307.08      293.14      9.32 o
   2  -6   3      156.69      170.75      7.69 o
   3  -6   3       11.12        9.22      4.37 o
   4  -6   3       86.92       96.30      8.55 o
   5  -6   3       76.17       87.68     12.16 o
   6  -6   3        0.00       10.39     11.62 o
   7  -6   3       22.80       22.50     12.44 o
   8  -6   3        6.81       22.49     12.78 o
   9  -6   3       19.34       11.91     14.52 o
  10  -6   3        0.02        1.89     35.29 o
  -9  -5   3        4.69       -1.88     10.88 o
  -8  -5   3        3.85       -5.05      9.84 o
  -7  -5   3        4.31        6.41     10.27 o
  -6  -5   3      263.39      243.91     14.14 o
  -5  -5   3      125.04      114.93     11.94 o
  -4  -5   3       29.56       16.52      6.61 o
  -3  -5   3        6.63        2.95      4.55 o
  -2  -5   3       19.75       15.58      3.67 o
  -1  -5   3      409.78      440.43      9.40 o
   0  -5   3      820.19      804.17     12.82 o
   1  -5   3       83.66       74.55      4.69 o
   2  -5   3      159.12      170.47      5.99 o
   3  -5   3       47.13       54.46      4.35 o
   4  -5   3      434.86      419.23     10.16 o
   5  -5   3       16.68        7.77      5.29 o
   6  -5   3       44.99       38.85      8.36 o
   7  -5   3       31.04       26.58      9.03 o
   8  -5   3       30.14       40.18     19.29 o
   9  -5   3        1.26        4.50     17.46 o
  10  -5   3       13.82       -2.04     14.70 o
 -10  -4   3        8.20        8.89     17.80 o
  -9  -4   3        2.51       -6.74      9.43 o
  -8  -4   3        3.21       -6.04      8.88 o
  -7  -4   3       79.70       81.54      9.52 o
  -6  -4   3        0.08        6.33      7.96 o
  -5  -4   3       18.48       23.33      4.59 o
  -4  -4   3      190.90      198.86      9.91 o
  -3  -4   3       25.16       25.94      4.42 o
  -2  -4   3      412.86      393.38      7.17 o
  -1  -4   3      263.74      277.28      6.28 o
   0  -4   3      583.51      556.03      8.48 o
   1  -4   3      116.35      120.48      4.46 o
   2  -4   3      348.45      368.12      7.67 o
   3  -4   3      372.56      422.23      8.60 o
   4  -4   3       21.34       30.27      3.82 o
   5  -4   3      246.22      246.66      6.76 o
   6  -4   3        4.91       -1.57      5.93 o
   7  -4   3       11.18        7.26      6.30 o
   8  -4   3       35.45       28.83      9.24 o
   9  -4   3        0.04       -9.34     10.83 o
  10  -4   3        0.42        0.12     13.24 o
 -10  -3   3        3.60        0.70     14.20 o
  -9  -3   3       38.65       42.07     12.19 o
  -8  -3   3       11.49       14.88      7.87 o
  -7  -3   3       63.28       61.14      8.17 o
  -6  -3   3        2.26       -4.03      5.34 o
  -5  -3   3       69.92       70.43      4.67 o
  -4  -3   3        0.03       -2.02      3.27 o
  -3  -3   3      387.67      406.64      8.56 o
  -2  -3   3       40.29       37.67      3.07 o
  -1  -3   3      343.48      384.69      6.48 o
   0  -3   3     3284.80     3343.03     26.28 o
   1  -3   3        0.93        0.94      2.70 o
   2  -3   3       50.49       57.23      3.45 o
   3  -3   3      554.14      611.48      9.35 o
   4  -3   3      410.33      409.42      7.62 o
   5  -3   3      210.26      207.66      5.68 o
   6  -3   3       94.46       82.92      6.08 o
   7  -3   3       98.85      111.44     11.84 o
   8  -3   3        0.36       -6.12      6.12 o
   9  -3   3       13.76       23.74      9.98 o
  10  -3   3       30.79       73.53     23.12 o
 -10  -2   3        6.82       33.24     12.31 o
  -9  -2   3       95.63      123.13     13.67 o
  -8  -2   3        2.43        1.41      5.13 o
  -7  -2   3       76.19       74.22      9.90 o
  -6  -2   3       85.80       92.82      5.55 o
  -5  -2   3      107.97      115.26      6.92 o
  -4  -2   3       21.73       23.01      3.04 o
  -3  -2   3       47.26       43.43      3.51 o
  -2  -2   3      333.74      309.18      5.22 o
  -1  -2   3     3967.41     3942.12     31.92 o
   0  -2   3        6.80        2.61      2.33 o
   1  -2   3       98.04      112.76      4.47 o
   2  -2   3      221.80      242.10      4.82 o
   3  -2   3      736.20      732.77     10.38 o
   4  -2   3      350.11      329.60      6.32 o
   5  -2   3        9.09        9.88      3.04 o
   6  -2   3      151.00      134.65      7.04 o
   7  -2   3       27.25       34.97      6.97 o
   8  -2   3      156.92      151.00      8.68 o
   9  -2   3        1.17       -3.37      7.86 o
  10  -2   3       10.12       11.33     21.45 o
  -9  -1   3        9.28        8.65     14.23 o
  -8  -1   3        0.00        1.97      4.89 o
  -7  -1   3      144.95      147.28      6.88 o
  -6  -1   3        4.73        0.00      8.04 o
  -5  -1   3       24.23       24.01      4.50 o
  -4  -1   3     1317.32     1320.93     19.75 o
  -3  -1   3      841.39      837.22     11.37 o
  -2  -1   3       11.60       11.99      1.99 o
  -1  -1   3       84.27       76.37      2.95 o
   0  -1   3      424.63      390.42      5.86 o
   1  -1   3     1077.55     1086.46     11.27 o
   2  -1   3        0.16       -1.52      2.04 o
   3  -1   3      463.43      487.40      7.76 o
   4  -1   3       51.77       54.68      4.14 o
   5  -1   3       11.46       20.74      4.51 o
   6  -1   3      363.09      347.16      9.83 o
   7  -1   3       66.37       77.90      6.80 o
   8  -1   3       13.78       17.97      8.04 o
   9  -1   3        0.45       -6.36      9.28 o
  10  -1   3       11.06       22.54     20.54 o
 -10   0   3       12.89        7.99     16.05 o
  -9   0   3        0.45       21.82     15.29 o
  -8   0   3        0.02       -4.06      4.06 o
  -7   0   3        1.40        7.36      4.76 o
  -6   0   3       10.42        8.42      6.10 o
  -5   0   3      133.66      137.89      6.51 o
  -4   0   3     1593.78     1725.02     24.74 o
  -3   0   3      517.84      500.75     10.16 o
  -2   0   3      171.28      179.34      4.12 o
  -1   0   3        8.06        8.84      2.73 o
   0   0   3      691.93      703.19      8.70 o
   1   0   3       12.00       19.33      2.73 o
   2   0   3      480.74      526.35      8.11 o
   3   0   3      634.55      608.85      9.29 o
   4   0   3     1091.83     1159.15     13.38 o
   5   0   3      212.18      195.74      7.79 o
   6   0   3       64.89       45.74      7.60 o
   7   0   3       24.09       32.62      7.78 o
   8   0   3        0.44       -6.37      6.37 o
   9   0   3      123.52      129.08     11.29 o
  10   0   3       12.75       -5.95     20.32 o
 -11   1   3       19.43       10.08     19.76 o
 -10   1   3       31.57       47.99     19.22 o
  -9   1   3       25.95       13.18     14.02 o
  -8   1   3       10.70       19.13      6.32 o
  -7   1   3       21.61       21.72      6.23 o
  -6   1   3       83.92       96.62      7.71 o
  -5   1   3       62.04       67.81      4.85 o
  -4   1   3      116.13      168.13     14.53 o
  -3   1   3     3199.49     3414.51     92.48 o
  -2   1   3     1191.75     1215.81     17.53 o
  -1   1   3      839.75      798.51     12.24 o
   0   1   3     2137.79     2043.78     33.51 o
   1   1   3     3154.11     3192.53     36.06 o
   2   1   3      468.70      468.05      8.91 o
   3   1   3        0.90        2.28      3.10 o
   4   1   3      342.67      351.94      7.58 o
   5   1   3      227.73      242.83     10.23 o
   6   1   3       48.50       45.09      6.91 o
   7   1   3       24.68       26.15      7.82 o
   8   1   3        3.12       13.68      7.44 o
   9   1   3        1.25        5.46      8.96 o
  10   1   3        1.99       50.99     24.35 o
 -11   2   3        5.87      -20.59     20.59 o
 -10   2   3       18.72        1.47     19.49 o
  -9   2   3        1.75       -2.20      7.32 o
  -8   2   3      139.94      159.20     20.95 o
  -7   2   3       73.69       69.04      8.87 o
  -6   2   3       70.50       68.30     10.49 o
  -5   2   3      151.47      159.04     13.04 o
  -4   2   3      659.17      666.31     23.17 o
  -3   2   3     3727.66     4106.62     54.15 o
  -2   2   3      111.16      110.20      5.49 o
  -1   2   3      165.44      162.24      6.27 o
   0   2   3       11.66       23.14      3.39 o
   1   2   3     1285.65     1284.28     17.49 o
   2   2   3     1453.28     1485.20     16.10 o
   3   2   3       10.99        5.34      3.03 o
   4   2   3       68.29       61.22      4.60 o
   5   2   3        3.52        2.08      4.38 o
   6   2   3       63.70       72.53      9.67 o
   7   2   3       11.81       11.45      8.94 o
   8   2   3        4.40       -3.59      8.19 o
   9   2   3        2.08        7.47     10.55 o
 -11   3   3        1.11       31.70     25.12 o
 -10   3   3       85.02      122.06     14.03 o
  -9   3   3        1.65       17.82     21.80 o
  -8   3   3       70.04       76.12     10.54 o
  -7   3   3       94.67       94.19     10.91 o
  -6   3   3        6.71        7.84      3.88 o
  -5   3   3        0.24       -2.95      3.96 o
  -4   3   3       22.74       17.78      7.28 o
  -3   3   3      121.16      127.84      6.68 o
  -2   3   3       17.04       10.74      4.41 o
  -1   3   3      856.91      811.93     15.09 o
   0   3   3       34.30       49.91      4.69 o
   1   3   3      615.83      633.64     10.42 o
   2   3   3     1739.37     1732.47     21.02 o
   3   3   3        0.01        3.39      4.13 o
   4   3   3      114.28      119.32      6.21 o
   5   3   3        5.61        7.25      8.55 o
   6   3   3      184.12      187.49     15.85 o
   7   3   3        5.10       13.99      8.99 o
   8   3   3        7.58       -8.45     10.76 o
   9   3   3        0.20       20.30     22.54 o
 -10   4   3       11.91       22.68     24.35 o
  -9   4   3        3.21       -3.31     12.25 o
  -8   4   3       41.59       43.51     13.29 o
  -7   4   3        0.77       16.61      9.40 o
  -6   4   3        2.41        3.29      6.33 o
  -5   4   3      101.17      101.85      6.62 o
  -4   4   3        7.10        3.57      5.26 o
  -3   4   3       53.42       54.39      5.78 o
  -2   4   3      124.52      110.21      7.07 o
  -1   4   3      169.47      159.25      7.37 o
   0   4   3      730.64      722.73     13.27 o
   1   4   3      389.20      397.86      9.05 o
   2   4   3      286.70      300.78      8.39 o
   3   4   3      350.63      350.66     12.46 o
   4   4   3        1.73        2.47      4.53 o
   5   4   3      231.09      267.62     18.70 o
   6   4   3        5.55       -3.14     25.08 o
   7   4   3        6.44        6.26     12.80 o
   8   4   3       56.52       72.79     17.30 o
   9   4   3       10.54        3.85     18.74 o
 -10   5   3        9.34       48.53     17.47 o
  -9   5   3        2.07        1.09     15.73 o
  -8   5   3       84.57       84.29     16.17 o
  -7   5   3       30.50       37.72     13.47 o
  -6   5   3       48.87       55.80      8.51 o
  -5   5   3       69.76       81.28      8.31 o
  -4   5   3       89.92       94.35      7.40 o
  -3   5   3      465.96      446.10     12.93 o
  -2   5   3      777.01      748.77     15.31 o
  -1   5   3      178.99      176.99      8.48 o
   0   5   3      283.03      289.05     11.92 o
   1   5   3       81.04       94.50      7.40 o
   2   5   3      277.90      285.19      9.52 o
   3   5   3        3.92       -4.73      6.56 o
   4   5   3        7.52       -1.76     12.87 o
   5   5   3      147.33      165.36     12.94 o
   6   5   3        1.02        2.72     13.13 o
   7   5   3        0.17       10.65     17.04 o
   8   5   3        3.30        0.14     13.77 o
 -10   6   3        6.20       -3.35     17.32 o
  -9   6   3       20.73        8.27     16.45 o
  -8   6   3       13.10       -6.48     13.40 o
  -7   6   3        0.24      -11.77     11.77 o
  -6   6   3      106.29      114.93     16.99 o
  -5   6   3      375.53      386.78     14.95 o
  -4   6   3       57.97       48.63      7.77 o
  -3   6   3      116.09      127.39      9.31 o
  -2   6   3      762.67      797.14     18.02 o
  -1   6   3       23.53       28.40      6.81 o
   0   6   3        4.08       16.21      7.38 o
   1   6   3      411.61      439.50     13.51 o
   2   6   3      157.05      176.15     11.56 o
   3   6   3        7.67       -8.15      8.15 o
   4   6   3       21.64       41.00     14.59 o
   5   6   3       78.24       81.91     17.28 o
   6   6   3       20.46       28.66     23.22 o
   7   6   3        1.11       11.33     17.35 o
   8   6   3        2.78       -4.08     18.87 o
  -9   7   3       79.01      151.87     46.13 o
  -8   7   3       21.28       18.12     15.22 o
  -7   7   3        0.68        1.57     15.89 o
  -6   7   3       31.75       11.23     14.30 o
  -5   7   3        2.97       14.89      9.00 o
  -4   7   3      207.94      208.94     11.19 o
  -3   7   3        6.39       -5.16      7.43 o
  -2   7   3      307.98      308.09     12.87 o
  -1   7   3      108.16       94.54      8.93 o
   0   7   3       36.76       43.94      8.62 o
   1   7   3        5.87       14.20      7.86 o
   2   7   3       48.21       38.52      8.81 o
   3   7   3       67.59       80.50     26.88 o
   4   7   3       23.10       37.08     18.38 o
   5   7   3        2.20       22.68     17.40 o
   6   7   3        0.74       13.12     19.07 o
   7   7   3        0.67       -5.23     18.43 o
  -9   8   3        9.76      -13.93     37.55 o
  -8   8   3        8.78       -1.31     33.38 o
  -7   8   3       18.59       -6.32     13.89 o
  -6   8   3       46.28       56.43     19.81 o
  -5   8   3        0.52       -2.28      9.50 o
  -4   8   3       99.34       98.22     10.82 o
  -3   8   3        0.39       -1.59      8.91 o
  -2   8   3       33.37       24.45     10.77 o
  -1   8   3      290.62      304.85     16.87 o
   0   8   3       49.72       45.83      8.98 o
   1   8   3        0.69       -8.01      8.01 o
   2   8   3       81.36       78.63     10.93 o
   3   8   3       10.18      -14.25     15.38 o
   4   8   3       33.40       60.09     21.58 o
   5   8   3        4.27       22.56     20.18 o
   6   8   3       11.90       13.64     19.22 o
  -8   9   3        9.29       29.24     23.47 o
  -7   9   3        6.19       26.39     21.06 o
  -6   9   3        2.92      -16.54     16.54 o
  -5   9   3        6.27       -9.56      9.56 o
  -4   9   3       33.31       31.55     10.32 o
  -3   9   3      113.33      128.91     13.11 o
  -2   9   3        4.49       15.14      9.69 o
  -1   9   3       12.44        0.41      9.02 o
   0   9   3        2.07       -3.52     15.09 o
   1   9   3        5.87        9.69      9.48 o
   2   9   3       25.87       27.67     15.50 o
   3   9   3        7.35        2.43     18.68 o
   4   9   3        5.06        7.74     18.70 o
   5   9   3       14.67       22.17     21.23 o
  -7  10   3       15.44       -6.29     20.99 o
  -6  10   3        6.72        9.04     19.29 o
  -5  10   3       30.21       37.37     13.37 o
  -4  10   3        2.44        3.08     11.97 o
  -3  10   3        0.11       -9.26      9.26 o
  -2  10   3       32.52       33.80     11.32 o
  -1  10   3        4.90        9.70     10.47 o
   0  10   3        2.78       -9.48      9.48 o
   1  10   3        0.02      -11.44     11.44 o
   2  10   3       13.13       25.23     11.56 o
   3  10   3        4.77       25.51     22.22 o
   4  10   3        4.97        3.86     22.22 o
  -6  11   3        2.39      -11.87     22.49 o
  -5  11   3        0.00       12.79     16.76 o
  -4  11   3        4.67       25.35     14.06 o
  -3  11   3        3.19        0.17     13.00 o
  -2  11   3       28.36       31.83     12.18 o
  -1  11   3       50.25       74.36     13.60 o
   0  11   3        7.57       -3.26     12.91 o
   1  11   3        0.02       21.25     21.18 o
   2  11   3        1.42       -5.40     12.97 o
   3  11   3       43.10       83.82     28.33 o
  -4  12   3        0.00       11.67     14.61 o
  -3  12   3        8.35       31.25     15.78 o
  -2  12   3        4.11        8.38     13.04 o
  -1  12   3        3.41      -12.87     12.87 o
   0  12   3        3.21       -2.03     14.33 o
  -1 -13   4        1.64       23.18     17.38 o
   0 -13   4        1.79      -18.86     18.86 o
   1 -13   4        2.13        2.89     12.39 o
   2 -13   4        0.35        9.77     15.28 o
   3 -13   4        6.01       -3.53     17.34 o
   4 -13   4        0.65       -8.70     17.36 o
  -4 -12   4        3.85       48.41     26.96 o
  -3 -12   4       11.03       31.85     25.41 o
  -2 -12   4       18.42       18.64     17.00 o
  -1 -12   4       28.23        8.54     13.97 o
   0 -12   4        9.64       23.52     12.28 o
   1 -12   4        0.22      -10.36     10.36 o
   2 -12   4        5.95       15.55     10.80 o
   3 -12   4        0.62      -15.29     15.29 o
   4 -12   4        2.03       12.86     17.03 o
   5 -12   4       14.13       -3.74     22.34 o
   6 -12   4        1.71       -1.77     21.97 o
  -5 -11   4       11.48       45.98     24.72 o
  -4 -11   4        0.20      -18.11     18.11 o
  -3 -11   4       11.10      -10.27     10.27 o
  -2 -11   4       87.14       81.60     14.62 o
  -1 -11   4        0.27        4.30     13.36 o
   0 -11   4       33.18       17.92     10.46 o
   1 -11   4        0.97        4.62     13.78 o
   2 -11   4       22.34       12.39     11.81 o
   3 -11   4        0.01       -6.67     11.71 o
   4 -11   4        9.81        7.34     14.69 o
   5 -11   4        9.09       -4.77     18.36 o
   6 -11   4        4.48       -9.76     18.87 o
   7 -11   4        0.00       15.58     21.75 o
  -6 -10   4        7.40       24.62     22.76 o
  -5 -10   4        7.04       -1.38     19.27 o
  -4 -10   4       25.73        7.10     18.70 o
  -3 -10   4        0.89       20.26      9.51 o
  -2 -10   4        6.02        0.68     15.32 o
  -1 -10   4       14.66       20.72      9.19 o
   0 -10   4       58.33       70.76     10.70 o
   1 -10   4       38.37       49.18     11.15 o
   2 -10   4       14.16       25.89     10.74 o
   3 -10   4        1.21       -9.97     14.00 o
   4 -10   4       13.95       39.32     18.33 o
   5 -10   4       32.54       39.00     21.36 o
   6 -10   4        7.91       24.87     19.95 o
   7 -10   4        8.80       42.51     23.74 o
   8 -10   4       15.72       11.75     21.90 o
  -7  -9   4        5.83       -6.39     18.97 o
  -6  -9   4       10.33       25.26     19.14 o
  -5  -9   4        6.68      -14.30     16.15 o
  -4  -9   4        1.28       13.47     16.74 o
  -3  -9   4        2.91       -8.12      9.63 o
  -2  -9   4        9.26        8.74      8.13 o
  -1  -9   4      311.69      315.72     14.57 o
   0  -9   4        3.19        5.22      7.68 o
   1  -9   4      186.08      179.15     11.17 o
   2  -9   4       87.93       78.90      9.52 o
   3  -9   4        0.05       -1.28      9.53 o
   4  -9   4       95.77       83.26     11.88 o
   5  -9   4       17.38       48.47     17.25 o
   6  -9   4        7.30        0.22     20.18 o
   7  -9   4       13.78       22.92     17.10 o
   8  -9   4        7.67       23.88     22.94 o
  -8  -8   4        0.54      -16.86     16.86 o
  -7  -8   4        0.33      -10.03     16.37 o
  -6  -8   4       76.12       88.00     22.58 o
  -5  -8   4        2.53      -13.00     13.00 o
  -4  -8   4       82.65       76.48     15.57 o
  -3  -8   4       52.61       44.70      8.04 o
  -2  -8   4       45.31       24.13      8.13 o
  -1  -8   4        8.56       25.73      7.34 o
   0  -8   4      219.47      205.79     10.29 o
   1  -8   4       63.95       66.48      7.80 o
   2  -8   4       68.29       71.40      9.31 o
   3  -8   4       20.21        6.31      7.51 o
   4  -8   4       21.35       30.03      9.16 o
   5  -8   4       13.09       -5.50     10.91 o
   6  -8   4        0.50       -1.02     13.77 o
   7  -8   4       53.66       38.15     15.52 o
   8  -8   4        0.34        3.88     15.46 o
   9  -8   4        0.07        7.96     17.03 o
  -8  -7   4        0.02      -11.85     15.95 o
  -7  -7   4       50.41       56.10     18.62 o
  -6  -7   4       33.10       38.14     14.35 o
  -5  -7   4       94.49       69.20     27.65 o
  -4  -7   4       49.62       51.45     10.95 o
  -3  -7   4      120.72      142.56      7.86 o
  -2  -7   4      101.05      117.02      8.01 o
  -1  -7   4       12.09        9.78      5.51 o
   0  -7   4       20.87       15.70      6.54 o
   1  -7   4        0.31       -0.50      5.81 o
   2  -7   4       17.39       11.12      5.99 o
   3  -7   4       21.65       25.05      6.39 o
   4  -7   4       93.14       97.89     10.69 o
   5  -7   4       48.57       36.72      9.45 o
   6  -7   4       29.56       29.26     14.99 o
   7  -7   4        5.70       17.54     14.53 o
   8  -7   4        2.27       -2.08     13.20 o
   9  -7   4        0.20        6.43     15.11 o
  -9  -6   4        0.45       20.18     20.97 o
  -8  -6   4       77.64       82.33     22.31 o
  -7  -6   4       13.67       16.49     12.81 o
  -6  -6   4        1.17        8.60     10.07 o
  -5  -6   4      246.39      258.94     16.43 o
  -4  -6   4       15.03       16.69      7.59 o
  -3  -6   4        6.91        9.43      4.49 o
  -2  -6   4      102.34      107.64      9.50 o
  -1  -6   4      105.42      111.46      8.47 o
   0  -6   4      253.74      241.95      8.40 o
   1  -6   4       47.82       54.75      6.08 o
   2  -6   4       23.92       19.07      5.41 o
   3  -6   4       73.34       68.99      7.10 o
   4  -6   4       69.69       68.20      6.52 o
   5  -6   4       33.23       29.75      6.25 o
   6  -6   4      262.06      237.73     13.08 o
   7  -6   4        1.45        1.44      8.95 o
   8  -6   4        0.46        6.93     13.84 o
   9  -6   4        2.48      -13.04     13.04 o
  10  -6   4        9.38       21.55     27.11 o
  -9  -5   4       20.43        4.98     18.25 o
  -8  -5   4        5.21       -9.60      9.60 o
  -7  -5   4       20.45       11.84     11.43 o
  -6  -5   4       36.18       30.02      9.77 o
  -5  -5   4       18.20       21.58     10.91 o
  -4  -5   4        0.77        1.19      4.42 o
  -3  -5   4      498.77      508.79      9.82 o
  -2  -5   4        1.00        1.17      3.32 o
  -1  -5   4      582.28      612.50     11.90 o
   0  -5   4       15.88       13.16      4.08 o
   1  -5   4       52.44       50.64      4.41 o
   2  -5   4       66.21       72.63      4.95 o
   3  -5   4      373.39      355.24      8.90 o
   4  -5   4       38.18       41.13      5.35 o
   5  -5   4       58.35       54.90      7.01 o
   6  -5   4      103.75      103.04     11.72 o
   7  -5   4        0.82       -7.85      7.85 o
   8  -5   4       11.73        1.27      9.16 o
   9  -5   4        2.31       15.77     13.53 o
  10  -5   4       19.14       21.07     15.93 o
 -10  -4   4        0.58       -8.01     16.76 o
  -9  -4   4       40.63       60.13     10.68 o
  -8  -4   4        0.21       -8.21      9.28 o
  -7  -4   4      183.18      176.26     12.33 o
  -6  -4   4      139.80      145.08     11.75 o
  -5  -4   4       26.78       32.29      4.44 o
  -4  -4   4      314.00      323.01      9.14 o
  -3  -4   4       25.80       24.20      4.06 o
  -2  -4   4     1782.03     1906.11     23.17 o
  -1  -4   4      580.35      604.13      9.15 o
   0  -4   4      304.63      283.58      7.15 o
   1  -4   4        2.90        3.05      3.31 o
   2  -4   4     1204.72     1236.33     14.96 o
   3  -4   4      570.80      634.10      9.78 o
   4  -4   4      353.49      334.62      8.59 o
   5  -4   4       65.83       62.80      5.60 o
   6  -4   4      121.48      120.87     11.45 o
   7  -4   4       17.29       14.65      8.01 o
   8  -4   4        1.81       -7.61      7.61 o
   9  -4   4        4.39       12.00     12.29 o
  10  -4   4        6.82        7.19     14.37 o
 -10  -3   4       48.86       68.37     16.70 o
  -9  -3   4        0.87       -0.59      7.66 o
  -8  -3   4        0.33        6.92     14.29 o
  -7  -3   4       22.06       19.57      7.11 o
  -6  -3   4       18.94       17.99      5.08 o
  -5  -3   4      589.47      590.82     12.64 o
  -4  -3   4      636.32      634.86     10.19 o
  -3  -3   4        1.82        1.46      3.00 o
  -2  -3   4       16.93       16.05      2.99 o
  -1  -3   4      430.05      415.21      6.97 o
   0  -3   4       17.76       17.83      3.04 o
   1  -3   4       37.30       43.40      3.38 o
   2  -3   4        7.24        5.81      2.78 o
   3  -3   4     1022.23     1018.89     13.51 o
   4  -3   4       18.90       18.68      3.74 o
   5  -3   4       82.92       81.11      4.99 o
   6  -3   4       27.07       41.99      8.64 o
   7  -3   4       85.98       94.80      8.47 o
   8  -3   4       21.32        7.59      7.79 o
   9  -3   4        6.16       -8.30      9.72 o
  10  -3   4        0.36       -6.22     13.24 o
 -10  -2   4       20.21       46.01     14.69 o
  -9  -2   4        7.29        2.34      8.99 o
  -8  -2   4       15.25       19.51     18.62 o
  -7  -2   4       14.78       15.32      6.97 o
  -6  -2   4       21.63       20.72      5.81 o
  -5  -2   4      212.85      219.10      6.00 o
  -4  -2   4      200.15      204.80      6.29 o
  -3  -2   4      676.47      701.99     10.74 o
  -2  -2   4      506.26      527.15      8.30 o
  -1  -2   4     1977.06     1966.03     18.84 o
   0  -2   4     1479.57     1457.21     14.44 o
   1  -2   4      323.64      339.61      6.10 o
   2  -2   4       39.30       34.57      3.13 o
   3  -2   4      182.63      170.97      5.28 o
   4  -2   4      761.36      810.72     11.41 o
   5  -2   4       11.50        5.36      3.46 o
   6  -2   4       65.77       73.05      6.82 o
   7  -2   4       20.60       18.74      8.64 o
   8  -2   4        3.08       11.60      7.41 o
   9  -2   4       57.95       50.29     12.52 o
  10  -2   4       16.01        6.02     24.11 o
 -10  -1   4       16.20       17.25     18.92 o
  -9  -1   4        2.21       -8.69      8.69 o
  -8  -1   4       97.81      109.71     10.88 o
  -7  -1   4       15.24       10.99      5.55 o
  -6  -1   4       28.60       32.08      6.01 o
  -5  -1   4       13.46       13.76      3.64 o
  -4  -1   4      888.73      860.44     13.10 o
  -3  -1   4       19.98       26.17      2.90 o
  -2  -1   4        9.95        7.67      2.39 o
  -1  -1   4      148.35      137.17      4.17 o
   0  -1   4      717.82      650.63      8.49 o
   1  -1   4       45.93       59.44      3.35 o
   2  -1   4       10.74       10.02      2.77 o
   3  -1   4       54.23       54.15      4.77 o
   4  -1   4      208.90      214.88      6.37 o
   5  -1   4      386.61      378.33      9.01 o
   6  -1   4       25.13       25.13      5.90 o
   7  -1   4       34.76       32.99      7.27 o
   8  -1   4       15.81       -5.37      7.29 o
   9  -1   4        2.23       -3.73     10.32 o
  10  -1   4        5.40      -20.52     23.44 o
 -10   0   4        4.34      -11.55     18.50 o
  -9   0   4       59.97       46.07      8.92 o
  -8   0   4      118.41      116.17     16.93 o
  -7   0   4        5.64       -5.37      5.37 o
  -6   0   4       17.57       18.84      5.58 o
  -5   0   4        5.23        0.18      4.88 o
  -4   0   4      302.73      296.12      8.77 o
  -3   0   4     1871.54     1897.72     25.27 o
  -2   0   4        0.03       -2.85      2.85 o
  -1   0   4      842.54      820.74     11.43 o
   0   0   4      980.85     1021.02     11.99 o
   1   0   4      403.35      400.53      9.07 o
   2   0   4       62.66       67.94      3.41 o
   3   0   4      649.52      675.86     11.97 o
   4   0   4      344.83      346.39      7.96 o
   5   0   4       26.72       16.27      4.10 o
   6   0   4       11.53        5.18      7.21 o
   7   0   4      143.92      140.29     11.35 o
   8   0   4        8.67        9.61      8.13 o
   9   0   4        5.33       -7.42     19.00 o
  10   0   4       19.49      -16.17     24.43 o
 -11   1   4        4.93        2.53     22.19 o
 -10   1   4        0.45      -16.49     19.51 o
  -9   1   4       33.21       19.43      9.29 o
  -8   1   4        2.70       -7.09      7.09 o
  -7   1   4        4.99       21.91     13.12 o
  -6   1   4        0.93       -1.10      6.05 o
  -5   1   4       48.24       37.49      5.40 o
  -4   1   4      138.07      129.22      5.90 o
  -3   1   4       42.40       49.77      3.60 o
  -2   1   4     1592.78     1584.86     22.71 o
  -1   1   4      178.42      194.80      7.03 o
   0   1   4        6.08       10.31      3.54 o
   1   1   4        9.97        6.61      3.52 o
   2   1   4        3.55        7.23      3.10 o
   3   1   4      188.91      178.28      6.45 o
   4   1   4      182.10      191.00      6.31 o
   5   1   4      199.50      218.78      7.21 o
   6   1   4        4.84        2.09      7.50 o
   7   1   4      131.35      135.88     11.80 o
   8   1   4       64.66       58.52     10.67 o
   9   1   4       12.37        4.10     11.45 o
 -11   2   4        0.35      -23.64     23.64 o
 -10   2   4        1.40       -8.01     12.24 o
  -9   2   4       25.55       34.49     10.85 o
  -8   2   4       20.81       31.77     10.68 o
  -7   2   4        4.81       10.84     20.67 o
  -6   2   4       41.79       45.78      6.45 o
  -5   2   4      156.39      164.42      6.25 o
  -4   2   4      123.42      118.28      7.77 o
  -3   2   4      584.85      655.52     17.52 o
  -2   2   4      102.05      123.44      6.46 o
  -1   2   4       31.92       27.58      4.83 o
   0   2   4      498.75      533.31     19.51 o
   1   2   4      221.68      211.88      6.68 o
   2   2   4      189.71      185.27      5.78 o
   3   2   4      248.41      246.93      8.88 o
   4   2   4      157.97      149.32      6.77 o
   5   2   4      466.18      438.25     12.68 o
   6   2   4      110.24      112.89     11.43 o
   7   2   4       13.59       15.43     17.64 o
   8   2   4       51.71       50.06     11.75 o
   9   2   4       14.91       27.46     13.61 o
 -10   3   4       21.26        9.38     15.14 o
  -9   3   4       68.38       84.75     15.85 o
  -8   3   4       31.24       31.06     22.46 o
  -7   3   4       41.53       82.37     13.25 o
  -6   3   4      112.15      117.05      7.02 o
  -5   3   4       87.04       93.08     11.66 o
  -4   3   4       13.39        4.12      5.70 o
  -3   3   4       22.59       23.41      5.64 o
  -2   3   4     1126.73     1103.78     22.02 o
  -1   3   4       11.62        8.01      5.59 o
   0   3   4      580.13      579.48     11.99 o
   1   3   4     1495.48     1502.49     19.97 o
   2   3   4      523.52      542.89     10.49 o
   3   3   4      263.89      273.42     10.05 o
   4   3   4      458.06      456.96     14.02 o
   5   3   4       40.31       33.74      8.60 o
   6   3   4        5.18        8.36      8.98 o
   7   3   4        8.68       12.91     14.38 o
   8   3   4       10.97       -8.83     17.25 o
   9   3   4        5.64       12.03     14.37 o
 -10   4   4        0.25      -13.40     13.40 o
  -9   4   4       31.04        8.06     24.21 o
  -8   4   4       57.64       52.67     14.63 o
  -7   4   4       19.16       16.53     12.38 o
  -6   4   4       41.93       46.45     11.49 o
  -5   4   4       99.60       98.49      9.50 o
  -4   4   4       75.24       81.83      7.24 o
  -3   4   4      240.42      243.85     11.40 o
  -2   4   4      965.18      941.21     20.25 o
  -1   4   4      429.84      415.35     12.25 o
   0   4   4        6.23        3.21      5.26 o
   1   4   4      488.03      475.11     11.16 o
   2   4   4        4.65       -4.69      4.69 o
   3   4   4      172.22      189.17      8.66 o
   4   4   4        0.52       -4.62      6.63 o
   5   4   4        0.27       -9.10     10.76 o
   6   4   4       12.25        2.22     12.24 o
   7   4   4        0.70       -8.36      9.80 o
   8   4   4        0.29       -3.74     13.31 o
 -10   5   4        9.27       -5.68     27.45 o
  -9   5   4       90.91      109.85     19.02 o
  -8   5   4       20.52       28.82     14.68 o
  -7   5   4       38.86       55.70     30.14 o
  -6   5   4       18.01       13.31     12.32 o
  -5   5   4       32.28       49.32      9.48 o
  -4   5   4       74.78       67.85      8.27 o
  -3   5   4      242.25      237.74     11.46 o
  -2   5   4       35.35       29.80      6.84 o
  -1   5   4       32.08       32.98      6.75 o
   0   5   4      676.21      657.11     17.43 o
   1   5   4        1.78        3.30      5.69 o
   2   5   4       71.01       64.28      6.79 o
   3   5   4      123.84      102.21     13.98 o
   4   5   4      107.49      123.03     17.47 o
   5   5   4       24.04       31.37     14.19 o
   6   5   4        0.21      -12.24     14.60 o
   7   5   4       16.67       32.15     16.17 o
   8   5   4        0.20       22.93     19.22 o
 -10   6   4       13.60        8.97     18.44 o
  -9   6   4       13.92       14.51     15.97 o
  -8   6   4        5.00        5.99     21.80 o
  -7   6   4        1.11       -1.99     13.39 o
  -6   6   4        0.37      -12.82     25.12 o
  -5   6   4       27.38       16.33     14.48 o
  -4   6   4        2.04       -0.81      7.26 o
  -3   6   4       99.22       95.53      9.14 o
  -2   6   4       11.65        6.63      7.17 o
  -1   6   4        8.15        2.31      6.62 o
   0   6   4       95.22      100.43      8.66 o
   1   6   4       17.98       21.83      8.03 o
   2   6   4       14.00        2.60      7.56 o
   3   6   4        6.27        2.87     10.74 o
   4   6   4      132.17      129.48     19.18 o
   5   6   4        0.79       -7.20     16.91 o
   6   6   4        2.32        6.32     17.60 o
   7   6   4        2.98       18.95     18.97 o
  -9   7   4        0.08       16.64     35.68 o
  -8   7   4        4.31        5.16     14.85 o
  -7   7   4       33.22       33.77     20.45 o
  -6   7   4        4.86       -0.58     13.75 o
  -5   7   4       55.07       28.31      9.13 o
  -4   7   4        8.73        4.10      7.86 o
  -3   7   4      265.34      257.99     12.36 o
  -2   7   4       30.63       29.26      8.56 o
  -1   7   4      183.93      198.04     12.27 o
   0   7   4        0.03       -6.72      6.72 o
   1   7   4       18.00       10.85      9.20 o
   2   7   4       14.58        1.93      9.63 o
   3   7   4        7.99       47.61     15.01 o
   4   7   4        6.01      -10.15     16.19 o
   5   7   4       34.62       45.64     20.50 o
   6   7   4       15.34       10.96     20.00 o
   7   7   4        0.03      -18.04     18.04 o
  -9   8   4        0.43       14.69     19.51 o
  -8   8   4       12.54       26.91     17.60 o
  -7   8   4       20.64       12.60     16.00 o
  -6   8   4        0.23       29.42     19.46 o
  -5   8   4       14.08       18.45     16.18 o
  -4   8   4      279.57      277.58     15.22 o
  -3   8   4       36.18       25.60      9.33 o
  -2   8   4        1.09       -3.55      8.87 o
  -1   8   4       17.78       21.16      8.82 o
   0   8   4        1.14        9.81      9.46 o
   1   8   4        0.04        2.01      8.53 o
   2   8   4        7.44        1.77     14.71 o
   3   8   4       23.86       34.92     20.27 o
   4   8   4        0.04       50.70     20.42 o
   5   8   4        3.53       -8.85     18.26 o
   6   8   4       20.79       18.60     20.72 o
  -8   9   4       36.93       35.71     25.02 o
  -7   9   4       16.10        9.66     21.31 o
  -6   9   4       30.50       80.97     24.16 o
  -5   9   4       16.03       12.22     11.63 o
  -4   9   4        0.04      -11.47     11.47 o
  -3   9   4        6.84       19.92      9.86 o
  -2   9   4        8.65        1.42      9.64 o
  -1   9   4        0.20        0.40      8.73 o
   0   9   4       26.62       34.49     10.74 o
   1   9   4       17.10       44.46     16.68 o
   2   9   4        0.55       11.49     16.30 o
   3   9   4       27.95       47.92     23.40 o
   4   9   4        5.83       -2.14     19.32 o
   5   9   4       24.56        8.33     21.82 o
  -7  10   4       11.59       13.34     23.00 o
  -6  10   4        4.25       18.14     21.99 o
  -5  10   4        1.31       -2.12     20.59 o
  -4  10   4        7.31       28.60     13.32 o
  -3  10   4       40.02       50.20     11.96 o
  -2  10   4        0.00       -5.37     10.07 o
  -1  10   4        5.65       -9.41      9.41 o
   0  10   4       19.03       32.88     10.95 o
   1  10   4        2.13      -11.12     11.12 o
   2  10   4       12.81       -0.47     11.62 o
   3  10   4       12.37       14.99     21.55 o
   4  10   4        0.12        8.82     22.46 o
  -6  11   4        2.42       24.01     25.56 o
  -5  11   4        8.73        4.49     14.08 o
  -4  11   4       14.08        0.04     13.66 o
  -3  11   4        2.08       10.17     14.21 o
  -2  11   4       12.01        4.00     11.53 o
  -1  11   4        1.32       16.20     12.08 o
   0  11   4        2.87       -4.03     12.32 o
   1  11   4        2.44       38.10     15.00 o
   2  11   4        1.65       -0.45     13.83 o
  -2  12   4        8.79        3.92     15.94 o
  -1  12   4       23.34        2.46     23.76 o
  -1 -13   5        5.59       10.92     14.86 o
   0 -13   5        5.46      -10.77     14.71 o
   1 -13   5        7.46       13.30     14.82 o
   2 -13   5        1.67       -1.59     16.75 o
   3 -13   5       11.57       11.47     18.75 o
  -3 -12   5       14.15       35.09     16.13 o
  -2 -12   5        0.23       -4.87     13.17 o
  -1 -12   5        2.51       -1.39     15.74 o
   0 -12   5       17.14       14.20     11.42 o
   1 -12   5       33.00       13.39     16.37 o
   2 -12   5        1.48      -10.98     10.98 o
   3 -12   5        0.11       -6.71     21.88 o
   4 -12   5        9.88        6.45     16.85 o
   5 -12   5        4.87       19.71     23.86 o
  -5 -11   5        1.92        0.66     21.13 o
  -4 -11   5        0.01       14.28     22.68 o
  -3 -11   5       37.91       59.30     13.77 o
  -2 -11   5        5.72        2.12     17.25 o
  -1 -11   5       16.89       -0.28     15.67 o
   0 -11   5       39.72       49.80     14.14 o
   1 -11   5       17.43       11.39     10.11 o
   2 -11   5        2.61       14.72     11.18 o
   3 -11   5        0.61       16.91     14.26 o
   4 -11   5       31.96       25.75     42.76 o
   5 -11   5        4.00       14.77     20.42 o
   6 -11   5        0.64      -16.49     19.49 o
   7 -11   5        6.10       -6.64     20.25 o
  -6 -10   5       21.22       20.27     24.82 o
  -5 -10   5        6.24        8.58     21.13 o
  -4 -10   5        0.11        7.77     18.31 o
  -3 -10   5       48.53       41.34     10.56 o
  -2 -10   5       15.62       18.02     10.26 o
  -1 -10   5       67.24       87.07     11.58 o
   0 -10   5       64.43       50.99     10.28 o
   1 -10   5       30.42        9.60      9.85 o
   2 -10   5       23.65       13.73     10.42 o
   3 -10   5        0.02       -5.49     10.30 o
   4 -10   5        7.43       20.31     14.92 o
   5 -10   5        0.73      -13.39     13.39 o
   6 -10   5        5.21       37.60     22.22 o
   7 -10   5        0.01      -18.85     18.85 o
  -7  -9   5       12.83       45.34     23.08 o
  -6  -9   5        1.96       -4.82     17.82 o
  -5  -9   5       11.03      -10.71     16.29 o
  -4  -9   5       85.97       98.24     17.64 o
  -3  -9   5        0.64       -8.36      8.36 o
  -2  -9   5       11.80       14.76      8.59 o
  -1  -9   5       42.83       56.39      9.70 o
   0  -9   5      108.82      100.60      9.79 o
   1  -9   5       20.85       16.14      7.99 o
   2  -9   5       12.19        8.48      9.73 o
   3  -9   5       61.38       81.76     12.44 o
   4  -9   5        2.54        5.55     12.47 o
   5  -9   5        0.17        8.82     15.08 o
   6  -9   5       25.43       18.37     31.63 o
   7  -9   5        1.51       12.61     16.22 o
   8  -9   5        0.34       39.34     19.09 o
  -8  -8   5       29.30       16.59     20.15 o
  -7  -8   5        1.44       15.24     17.42 o
  -6  -8   5        0.39        4.91     17.23 o
  -5  -8   5        0.51      -15.68     15.68 o
  -4  -8   5       15.96        9.38     13.85 o
  -3  -8   5        0.09       14.82      7.28 o
  -2  -8   5        0.88        5.41      7.80 o
  -1  -8   5       34.87       31.31      8.17 o
   0  -8   5        6.88       -0.88      7.47 o
   1  -8   5      162.52      132.01      9.76 o
   2  -8   5        9.26        9.82      7.79 o
   3  -8   5       50.83       62.40      9.61 o
   4  -8   5        0.41       -2.01      8.26 o
   5  -8   5      155.24      118.30     19.00 o
   6  -8   5       79.61       87.40     18.67 o
   7  -8   5        0.09       -9.40     17.79 o
   8  -8   5        0.91      -17.17     17.17 o
   9  -8   5        0.41       13.86     17.89 o
  -8  -7   5        1.22        5.41     14.73 o
  -7  -7   5        1.40        4.74     15.70 o
  -6  -7   5        5.42        0.20     12.99 o
  -5  -7   5       27.06        8.79     15.20 o
  -4  -7   5        4.00       17.39      9.99 o
  -3  -7   5       33.47       37.63      6.52 o
  -2  -7   5       16.58        7.29      6.30 o
  -1  -7   5        6.30        3.23      5.08 o
   0  -7   5      176.01      164.05      8.69 o
   1  -7   5       34.48       38.17      7.22 o
   2  -7   5      717.43      715.95     15.56 o
   3  -7   5       70.69       55.19      7.52 o
   4  -7   5        6.04        1.44      6.95 o
   5  -7   5      414.13      382.78     37.96 o
   6  -7   5        8.43       -7.33     13.00 o
   7  -7   5        0.45       11.00     23.90 o
   8  -7   5       11.10       -9.52     23.22 o
   9  -7   5        6.37      -15.09     30.14 o
  -9  -6   5        0.10        5.32     12.65 o
  -8  -6   5        2.99        1.48     10.89 o
  -7  -6   5      149.02      147.05     18.19 o
  -6  -6   5       15.60       24.46     11.06 o
  -5  -6   5       32.98       21.05     13.89 o
  -4  -6   5       41.14       35.58      8.35 o
  -3  -6   5       44.53       36.64      5.71 o
  -2  -6   5       87.11      103.68      6.60 o
  -1  -6   5      333.56      342.07      9.88 o
   0  -6   5        7.00        5.82      5.61 o
   1  -6   5       85.31       93.15      7.34 o
   2  -6   5      251.43      256.90      8.78 o
   3  -6   5      166.00      141.02      8.04 o
   4  -6   5      130.59      119.42      8.30 o
   5  -6   5       20.01       20.77      7.40 o
   6  -6   5       61.37       75.99     13.58 o
   7  -6   5       37.40       41.66     11.33 o
   8  -6   5        0.04       -9.56      9.56 o
   9  -6   5        3.91        4.57     15.47 o
  -9  -5   5        9.13        0.04     11.32 o
  -8  -5   5       11.32       14.58     10.95 o
  -7  -5   5       25.54       27.46     17.13 o
  -6  -5   5       97.58      104.65     11.01 o
  -5  -5   5       87.39       90.03      9.22 o
  -4  -5   5      186.02      191.40     10.75 o
  -3  -5   5       58.27       64.35      4.74 o
  -2  -5   5      324.16      307.04      8.10 o
  -1  -5   5      221.95      230.18      7.26 o
   0  -5   5       76.26       63.39      5.14 o
   1  -5   5      303.60      275.98      8.41 o
   2  -5   5      104.28      111.98      6.28 o
   3  -5   5      170.96      179.24      9.41 o
   4  -5   5       23.91       20.33      5.23 o
   5  -5   5       57.49       60.52      6.63 o
   6  -5   5      153.11      172.74     15.85 o
   7  -5   5        4.98       10.18      9.22 o
   8  -5   5        1.89        3.80     13.01 o
   9  -5   5       14.71       17.96     14.03 o
 -10  -4   5        2.10      -17.01     17.01 o
  -9  -4   5        1.23        1.27     10.16 o
  -8  -4   5       17.02       19.91      9.90 o
  -7  -4   5       61.92       66.79      9.58 o
  -6  -4   5       99.29      105.15     10.45 o
  -5  -4   5        1.15        3.43      4.57 o
  -4  -4   5      277.65      290.70      8.15 o
  -3  -4   5       68.24       66.94      4.18 o
  -2  -4   5       75.44       62.48      4.41 o
  -1  -4   5      738.91      770.95     12.48 o
   0  -4   5        1.80       -1.01      3.47 o
   1  -4   5      134.94      135.69      6.27 o
   2  -4   5      111.90      108.58      6.23 o
   3  -4   5       45.79       59.58      4.93 o
   4  -4   5       30.74       36.35      5.12 o
   5  -4   5      109.82      115.06      6.76 o
   6  -4   5       20.86        9.74      8.93 o
   7  -4   5        0.01       -0.20      7.80 o
   8  -4   5        0.01       16.68      8.72 o
   9  -4   5       13.46       15.84     12.20 o
  10  -4   5        0.04       11.40     19.27 o
 -10  -3   5        0.74       10.85     17.07 o
  -9  -3   5        0.56       -4.64      8.36 o
  -8  -3   5       40.47       55.02     10.40 o
  -7  -3   5       16.43       18.89      7.93 o
  -6  -3   5       27.73       41.60      8.60 o
  -5  -3   5      110.50      110.54      5.72 o
  -4  -3   5      303.95      297.94      8.25 o
  -3  -3   5      255.18      245.94      5.62 o
  -2  -3   5     1148.77     1149.51     13.15 o
  -1  -3   5       86.60       83.70      5.59 o
   0  -3   5     1110.61     1162.85     15.18 o
   1  -3   5      366.24      358.16      7.28 o
   2  -3   5      619.42      628.84     10.04 o
   3  -3   5      347.27      340.77      7.23 o
   4  -3   5       37.87       35.20      4.71 o
   5  -3   5       68.95       68.58      6.23 o
   6  -3   5        0.97        1.16      5.97 o
   7  -3   5       46.73       47.31      9.19 o
   8  -3   5        0.01       -4.53      8.14 o
   9  -3   5       12.48       32.45     13.76 o
  10  -3   5        2.17        6.68     15.90 o
 -10  -2   5        0.08      -14.84     14.84 o
  -9  -2   5        8.12       13.39      8.97 o
  -8  -2   5        4.78       -0.39      9.35 o
  -7  -2   5        0.03        8.60      7.92 o
  -6  -2   5      250.06      223.56     14.52 o
  -5  -2   5      150.35      149.27      5.84 o
  -4  -2   5        4.87        3.90      4.23 o
  -3  -2   5      535.17      517.89      7.78 o
  -2  -2   5      463.98      466.17      9.50 o
  -1  -2   5     2366.70     2636.95     25.66 o
   0  -2   5      159.72      172.37      5.24 o
   1  -2   5       88.14      105.60      8.55 o
   2  -2   5       24.50       31.61      3.87 o
   3  -2   5        8.71        3.17      3.32 o
   4  -2   5      277.22      280.55      8.48 o
   5  -2   5       39.45       46.21      4.94 o
   6  -2   5       39.26       29.01      7.88 o
   7  -2   5       88.19       81.25     10.97 o
   8  -2   5        3.45       -9.88     11.49 o
   9  -2   5        0.72        1.15     12.41 o
  10  -2   5        3.80      -12.02     26.07 o
 -10  -1   5        3.44        8.75     21.70 o
  -9  -1   5       71.19       78.99     17.21 o
  -8  -1   5        8.44        8.29      9.45 o
  -7  -1   5       18.67       16.84      7.91 o
  -6  -1   5       90.34       93.10      8.25 o
  -5  -1   5      174.87      186.60      8.07 o
  -4  -1   5      292.01      313.39     11.51 o
  -3  -1   5      411.06      398.01      6.84 o
  -2  -1   5      269.75      266.51      5.77 o
  -1  -1   5        0.14       -0.31      2.86 o
   0  -1   5       53.03       53.55      3.69 o
   1  -1   5       59.04       56.05      3.94 o
   2  -1   5      215.62      214.74      5.75 o
   3  -1   5      212.36      222.99      7.03 o
   4  -1   5       93.94       96.02      6.01 o
   5  -1   5        6.51       10.56      4.27 o
   6  -1   5      108.92       97.05      9.54 o
   7  -1   5       10.71       -5.04      7.75 o
   8  -1   5      131.20      137.95     12.74 o
   9  -1   5       17.89        4.20     12.34 o
 -10   0   5       19.41       -0.73      9.32 o
  -9   0   5       26.64       31.23     10.90 o
  -8   0   5        3.16        3.61      8.87 o
  -7   0   5       26.67       30.91      8.35 o
  -6   0   5      248.03      237.45     11.05 o
  -5   0   5       14.36       10.80      5.00 o
  -4   0   5       35.50       30.16      4.73 o
  -3   0   5      141.99      163.70      5.43 o
  -2   0   5      117.61      115.08      5.18 o
  -1   0   5      100.00      100.77      5.01 o
   0   0   5      781.15      794.78     12.76 o
   1   0   5      102.11       97.66      4.72 o
   2   0   5      234.37      229.36      6.35 o
   3   0   5      251.49      243.79      7.39 o
   4   0   5       76.23       92.48      5.64 o
   5   0   5       76.06       82.42      6.16 o
   6   0   5       10.82       15.46      8.45 o
   7   0   5       99.55      105.25     11.85 o
   8   0   5       26.86       16.78      9.75 o
   9   0   5        0.10       -1.60     12.69 o
 -10   1   5       54.82       56.39     12.33 o
  -9   1   5       84.09       73.44     12.58 o
  -8   1   5       44.81       33.80     11.22 o
  -7   1   5      109.56       92.61     10.45 o
  -6   1   5       51.39       52.80      6.16 o
  -5   1   5      222.88      232.21     11.24 o
  -4   1   5      379.35      386.10     10.19 o
  -3   1   5      164.44      155.16      6.30 o
  -2   1   5        0.02        7.86      3.57 o
  -1   1   5      181.91      196.53      8.09 o
   0   1   5        0.79        3.44      4.30 o
   1   1   5     1186.84     1159.62     15.71 o
   2   1   5        0.20       -2.12      3.16 o
   3   1   5      131.69      131.97      6.72 o
   4   1   5      165.38      166.87      9.48 o
   5   1   5       11.60        6.07      6.61 o
   6   1   5      104.19      104.04     11.88 o
   7   1   5       36.39       22.74     11.21 o
   8   1   5        2.51       -3.48     14.95 o
   9   1   5        0.03        2.46     12.97 o
 -10   2   5       49.63       47.95     13.67 o
  -9   2   5       16.57       28.45     12.28 o
  -8   2   5        0.18       -9.84      9.84 o
  -7   2   5       75.53       82.02     13.15 o
  -6   2   5       12.10        3.99     17.96 o
  -5   2   5      210.45      198.94     15.60 o
  -4   2   5        6.22        5.07      7.94 o
  -3   2   5      241.48      273.84     12.77 o
  -2   2   5      977.49      985.90     27.20 o
  -1   2   5       64.47       59.57      6.74 o
   0   2   5      216.39      215.61      8.58 o
   1   2   5      259.90      245.02      8.00 o
   2   2   5       50.42       55.45      4.95 o
   3   2   5      610.95      615.65     14.27 o
   4   2   5      451.81      465.11     13.28 o
   5   2   5       34.08       29.77      7.68 o
   6   2   5       19.89       27.49      9.78 o
   7   2   5        3.99        2.05     13.59 o
   8   2   5        0.42       12.73     11.38 o
   9   2   5        0.52        7.80     14.38 o
 -10   3   5       26.01       46.90     15.88 o
  -9   3   5       18.73       28.01     12.65 o
  -8   3   5        1.52       -9.46     11.45 o
  -7   3   5       53.10        8.82     23.54 o
  -6   3   5       30.72       22.97      6.01 o
  -5   3   5       52.49       52.95      8.01 o
  -4   3   5       12.00       17.36      5.74 o
  -3   3   5      256.25      235.52     11.26 o
  -2   3   5      269.46      285.76     11.34 o
  -1   3   5      724.72      703.14     17.10 o
   0   3   5        5.64        4.72      6.29 o
   1   3   5        1.58        4.03      5.16 o
   2   3   5       38.20       34.16      5.07 o
   3   3   5       83.55       80.10      7.06 o
   4   3   5       47.00       55.23     11.31 o
   5   3   5        7.58       -1.75      8.14 o
   6   3   5       40.55       51.91     11.75 o
   7   3   5       13.80       19.53     10.89 o
   8   3   5        7.96       -4.13     11.11 o
 -10   4   5        5.47      -22.52     28.85 o
  -9   4   5       10.77       26.52     26.96 o
  -8   4   5       12.84       13.01     12.60 o
  -7   4   5       17.71       -3.00     13.11 o
  -6   4   5        3.54        6.23     22.94 o
  -5   4   5        7.49       25.89      9.37 o
  -4   4   5      260.44      255.56     14.34 o
  -3   4   5      266.78      264.60     12.84 o
  -2   4   5      106.51      100.05      9.67 o
  -1   4   5       52.05       51.94      7.32 o
   0   4   5       31.90       25.71      6.98 o
   1   4   5        4.01        6.76      6.23 o
   2   4   5      201.96      216.84      9.20 o
   3   4   5      278.80      296.79     13.01 o
   4   4   5      614.85      560.03     22.54 o
   5   4   5        0.90        5.49     13.04 o
   6   4   5       34.92       45.29     12.12 o
   7   4   5       14.47       14.63     12.46 o
   8   4   5        0.54       29.76     20.18 o
 -10   5   5        0.01       10.69     16.51 o
  -9   5   5       11.38       -1.33     14.44 o
  -8   5   5        3.97      -13.16     13.16 o
  -7   5   5       17.26        9.55     14.52 o
  -6   5   5        3.78       -2.17     12.83 o
  -5   5   5       10.72        8.09      8.54 o
  -4   5   5      188.02      209.97     12.91 o
  -3   5   5        3.61       -4.07      7.40 o
  -2   5   5        2.03       -1.42      6.60 o
  -1   5   5      644.24      629.20     21.56 o
   0   5   5       86.11       91.43      8.29 o
   1   5   5       15.24       12.61      6.37 o
   2   5   5       76.63       84.68      9.25 o
   3   5   5      107.31      108.40     10.22 o
   4   5   5       42.68       43.85     15.43 o
   5   5   5        0.20       11.28     22.90 o
   6   5   5        2.43        8.43     16.69 o
   7   5   5        1.60        5.58     13.66 o
   8   5   5        0.27      -18.73     18.73 o
  -9   6   5        0.01      -13.34     16.24 o
  -8   6   5        7.81        3.50     15.74 o
  -7   6   5       56.92       32.35     34.44 o
  -6   6   5       17.27       -6.30     15.29 o
  -5   6   5      234.41      250.91     14.93 o
  -4   6   5      298.07      259.11     23.38 o
  -3   6   5      182.58      182.64     11.10 o
  -2   6   5      140.55      158.57     10.89 o
  -1   6   5       51.58       45.97      8.79 o
   0   6   5        5.15       -2.69      7.62 o
   1   6   5       23.85       23.50      8.90 o
   2   6   5       58.80       81.07     11.84 o
   3   6   5        6.30       -9.23     17.95 o
   4   6   5        7.67        3.66     17.03 o
   5   6   5       20.05      -11.89     14.94 o
   6   6   5        2.14        5.82     19.32 o
   7   6   5        5.55       49.71     22.04 o
  -9   7   5       10.25       31.80     19.68 o
  -8   7   5       97.66      113.53     24.16 o
  -7   7   5       18.35       -4.42     17.50 o
  -6   7   5        0.14        1.12     15.47 o
  -5   7   5       60.43       67.63     11.31 o
  -4   7   5       20.97       33.79      9.11 o
  -3   7   5       47.05       44.21      9.97 o
  -2   7   5       35.17       37.15      8.90 o
  -1   7   5        8.24       11.30      8.11 o
   0   7   5      104.75       95.06     10.93 o
   1   7   5        0.20        1.18      8.76 o
   2   7   5        1.83       -9.94     13.81 o
   3   7   5        0.71        9.29     17.82 o
   4   7   5        4.45       14.89     17.64 o
   5   7   5       98.36       89.16     24.35 o
   6   7   5        0.00       11.82     21.21 o
  -8   8   5        9.41       46.84     24.65 o
  -7   8   5        6.39       13.84     20.89 o
  -6   8   5        2.12       16.34     19.51 o
  -5   8   5        7.19        5.08     10.98 o
  -4   8   5       63.16       77.26     11.67 o
  -3   8   5       27.48       19.60      9.55 o
  -2   8   5        0.01        7.90      9.22 o
  -1   8   5       42.85       26.63     10.33 o
   0   8   5        1.62       -4.70      9.31 o
   1   8   5        0.65        1.31     14.39 o
   2   8   5        0.56       -4.43     10.54 o
   3   8   5       17.04       18.14     20.37 o
   4   8   5       27.01       40.30     22.24 o
   5   8   5       39.51       74.63     26.47 o
  -8   9   5        9.65       30.25     26.47 o
  -7   9   5       10.10       22.83     23.22 o
  -6   9   5        0.06        7.57     20.72 o
  -5   9   5        0.17       -3.33     12.18 o
  -4   9   5       41.30       46.09     17.88 o
  -3   9   5        0.00        8.72     10.11 o
  -2   9   5      155.57      165.58     14.90 o
  -1   9   5        5.24        5.15     10.21 o
   0   9   5        4.37        5.69     10.23 o
   1   9   5        0.23        0.98     11.75 o
   2   9   5        0.21       11.03     12.06 o
   3   9   5        6.03       23.05     22.07 o
   4   9   5       13.61       13.66     22.58 o
  -6  10   5        1.45      -20.37     20.37 o
  -5  10   5        2.69       -9.56     14.99 o
  -4  10   5        0.39        5.14     13.10 o
  -3  10   5        8.13        1.31     10.80 o
  -2  10   5        0.84       -7.62     10.45 o
  -1  10   5        5.44        6.77     10.75 o
   0  10   5        0.99        9.82     12.70 o
   1  10   5        0.21       -5.10     12.18 o
   2  10   5        2.47       -8.44     12.16 o
   3  10   5        1.64       25.98     23.27 o
  -5  11   5        1.38      -10.19     14.23 o
  -4  11   5        2.19       26.60     15.76 o
  -3  11   5        0.21       -6.26     15.09 o
  -2  11   5        1.90       -6.82     11.80 o
  -1  11   5       13.35       16.00     14.92 o
   0  11   5        4.14       20.78     17.16 o
   1  11   5       11.53       -3.76     16.58 o
  -1 -13   6       13.77        0.95     14.78 o
   0 -13   6        3.18      -14.59     14.59 o
   1 -13   6       15.36       26.83     15.65 o
   2 -13   6        0.41       -1.43     17.73 o
   3 -13   6       10.38        2.80     20.00 o
  -3 -12   6        9.58       41.67     14.69 o
  -2 -12   6        0.05       16.82     13.74 o
  -1 -12   6       14.10       33.64     14.60 o
   0 -12   6        1.87        0.21     11.67 o
   1 -12   6        0.00       -8.45     12.03 o
   2 -12   6        6.86       18.13     13.44 o
   3 -12   6       11.64        0.28     21.87 o
   4 -12   6        3.73        9.70     16.98 o
   5 -12   6        0.06        5.70     23.35 o
  -5 -11   6       21.11       53.77     27.70 o
  -4 -11   6       14.85       74.54     25.95 o
  -3 -11   6        3.27       13.98     12.94 o
  -2 -11   6        0.12      -11.27     11.81 o
  -1 -11   6       37.62       52.25     12.18 o
   0 -11   6        0.28        3.45     10.11 o
   1 -11   6        0.00        3.87     10.57 o
   2 -11   6        0.55       13.74     11.82 o
   3 -11   6       10.94      -18.32     21.83 o
   4 -11   6       11.61       23.02     34.32 o
   5 -11   6       13.93       41.19     23.00 o
   6 -11   6        0.56       -4.37     20.20 o
  -6 -10   6       20.55       31.46     22.58 o
  -5 -10   6       32.57        9.41     20.69 o
  -4 -10   6        0.89      -17.40     17.40 o
  -3 -10   6        0.22        4.91     11.97 o
  -2 -10   6       69.22       83.07     12.91 o
  -1 -10   6       14.32       24.51      9.44 o
   0 -10   6       12.18        8.29      9.37 o
   1 -10   6        6.87        1.37     10.10 o
   2 -10   6       46.23       43.66     12.51 o
   3 -10   6        2.43       19.38     11.87 o
   4 -10   6        1.71        6.57     15.06 o
   5 -10   6       52.51       48.24     22.93 o
   6 -10   6        0.07      -16.91     18.65 o
   7 -10   6        0.69       21.33     22.22 o
  -7  -9   6        0.78       10.41     17.72 o
  -6  -9   6        7.20       21.35     16.69 o
  -5  -9   6        3.18      -15.02     15.02 o
  -4  -9   6       17.68       12.06     15.07 o
  -3  -9   6        0.00       -8.61      8.61 o
  -2  -9   6       12.24       -2.15      9.98 o
  -1  -9   6       45.82       65.09     10.13 o
   0  -9   6      153.86      142.37     10.98 o
   1  -9   6       13.10       25.10      8.84 o
   2  -9   6       39.02       31.36     11.36 o
   3  -9   6        0.14      -10.05     11.21 o
   4  -9   6       10.61        2.88     13.03 o
   5  -9   6       60.57       66.94     22.66 o
   6  -9   6       34.35        7.35     19.95 o
   7  -9   6        1.79        4.79     19.93 o
   8  -9   6        1.55      -15.70     18.78 o
  -8  -8   6        1.63        2.59     20.52 o
  -7  -8   6       17.44      -12.41     20.14 o
  -6  -8   6       14.47       22.42     29.24 o
  -5  -8   6       42.82       22.66     16.02 o
  -4  -8   6       40.25       23.43     17.47 o
  -3  -8   6       32.50       28.09      7.98 o
  -2  -8   6       55.25       56.48      8.71 o
  -1  -8   6       64.29       75.32      8.57 o
   0  -8   6      127.57      136.77     10.32 o
   1  -8   6      204.10      205.15     12.65 o
   2  -8   6        0.23       -0.01      7.67 o
   3  -8   6       45.61       56.44     10.12 o
   4  -8   6      119.69      135.98     12.84 o
   5  -8   6        1.11        3.20     13.66 o
   6  -8   6       27.03        4.42     31.57 o
   7  -8   6        7.05       27.62     15.85 o
   8  -8   6       12.00       -8.49     16.22 o
  -8  -7   6       15.46       41.36     16.81 o
  -7  -7   6        0.30        8.04     16.07 o
  -6  -7   6        0.02        2.35     15.89 o
  -5  -7   6       28.31       17.50     11.05 o
  -4  -7   6       40.26       30.29      9.86 o
  -3  -7   6        3.44        8.36      6.11 o
  -2  -7   6       20.80       18.89      6.92 o
  -1  -7   6        9.77        6.86      6.67 o
   0  -7   6        5.09        4.95      6.72 o
   1  -7   6      111.68       96.43      9.11 o
   2  -7   6       19.61       15.03      7.49 o
   3  -7   6        5.68       -0.25      6.34 o
   4  -7   6       81.30       79.11      9.40 o
   5  -7   6       60.27       64.01     12.30 o
   6  -7   6       12.90       -2.05     10.02 o
   7  -7   6        0.06       -1.93     10.87 o
   8  -7   6       17.58       29.98     13.09 o
   9  -7   6        8.14       -9.82     16.62 o
  -9  -6   6        0.46        6.28     14.94 o
  -8  -6   6       18.25       -8.41     12.69 o
  -7  -6   6       44.36       60.36     13.39 o
  -6  -6   6       49.47       42.29     13.54 o
  -5  -6   6       30.03       28.08     10.48 o
  -4  -6   6       49.39       44.73     10.90 o
  -3  -6   6      105.85      105.95      7.00 o
  -2  -6   6       91.70       72.78      6.66 o
  -1  -6   6       10.40       -1.90      5.38 o
   0  -6   6       76.06       84.45      7.69 o
   1  -6   6      130.72      143.52     10.83 o
   2  -6   6     1120.01     1093.26     18.03 o
   3  -6   6        7.57        5.06      4.17 o
   4  -6   6      110.96      112.41      8.97 o
   5  -6   6       72.58       77.17     12.38 o
   6  -6   6      113.28      121.63     13.99 o
   7  -6   6       26.19       12.75     10.81 o
   8  -6   6        4.72        1.66     10.93 o
   9  -6   6       27.56       42.07     17.39 o
  -9  -5   6        0.08       -2.47     12.83 o
  -8  -5   6        0.46       -4.40     11.07 o
  -7  -5   6      132.07      148.72     15.35 o
  -6  -5   6        0.07        9.06      9.32 o
  -5  -5   6        8.52        1.71      7.35 o
  -4  -5   6        2.04       -4.01      5.78 o
  -3  -5   6      100.27      108.62      7.16 o
  -2  -5   6       97.19       99.90      6.13 o
  -1  -5   6      145.80      143.63      7.00 o
   0  -5   6        2.97        6.89      4.87 o
   1  -5   6      696.21      712.76     13.87 o
   2  -5   6        0.19        6.21      4.94 o
   3  -5   6       39.75       52.44      6.97 o
   4  -5   6      284.59      302.35     10.59 o
   5  -5   6        0.26       -0.20      7.26 o
   6  -5   6       52.46       46.06      8.77 o
   7  -5   6        0.05       -2.50      8.80 o
   8  -5   6        0.00       -2.14      9.02 o
   9  -5   6        4.20        5.84     18.81 o
 -10  -4   6        2.74       -5.85     11.23 o
  -9  -4   6        4.29        9.49     17.11 o
  -8  -4   6        2.41        9.42     10.79 o
  -7  -4   6        0.03        1.41     19.27 o
  -6  -4   6      497.10      459.52     17.79 o
  -5  -4   6       89.69       77.06      8.24 o
  -4  -4   6      154.69      148.56      6.84 o
  -3  -4   6       90.24       98.18      5.17 o
  -2  -4   6      263.00      247.59      7.21 o
  -1  -4   6     1434.26     1436.16     19.05 o
   0  -4   6      112.31      129.65      6.06 o
   1  -4   6      775.11      738.11     12.00 o
   2  -4   6       89.27       79.38      5.65 o
   3  -4   6        2.65       -0.63      4.21 o
   4  -4   6       79.04       71.89      7.54 o
   5  -4   6       15.01       11.94      7.08 o
   6  -4   6        4.25       -0.58      6.72 o
   7  -4   6        9.50        3.19      9.03 o
   8  -4   6       51.40       77.00     11.45 o
   9  -4   6        0.45        3.76     36.54 o
 -10  -3   6        8.34       14.28     11.45 o
  -9  -3   6       30.49       48.26     11.65 o
  -8  -3   6        4.93       -3.01      9.58 o
  -7  -3   6       75.98       81.58     10.31 o
  -6  -3   6        8.11       24.56      8.71 o
  -5  -3   6       91.28       92.88      5.98 o
  -4  -3   6      389.58      363.11      8.97 o
  -3  -3   6      519.36      515.51      8.75 o
  -2  -3   6       91.87       86.49      4.59 o
  -1  -3   6       78.75       84.77      4.61 o
   0  -3   6     1059.90     1017.89     14.57 o
   1  -3   6        5.86        1.94      3.49 o
   2  -3   6      105.37      118.92      6.39 o
   3  -3   6       95.59       98.57      5.53 o
   4  -3   6       67.96       58.92      5.79 o
   5  -3   6       10.54       -3.28      6.20 o
   6  -3   6       13.20       15.73      6.83 o
   7  -3   6       56.80       44.06     10.92 o
   8  -3   6        1.63        7.04      9.40 o
   9  -3   6        1.72        3.60     15.80 o
 -10  -2   6       32.10       24.99     11.26 o
  -9  -2   6        8.49        5.37     10.50 o
  -8  -2   6        8.70        2.85     12.72 o
  -7  -2   6      128.11      130.90     12.01 o
  -6  -2   6       41.39       35.73     10.02 o
  -5  -2   6      165.82      179.93      8.03 o
  -4  -2   6        4.33       11.49      4.44 o
  -3  -2   6      872.08      860.64     11.76 o
  -2  -2   6       80.43       79.12      5.82 o
  -1  -2   6      208.80      232.88      6.62 o
   0  -2   6     1570.84     1743.20     20.67 o
   1  -2   6      282.00      259.49      9.92 o
   2  -2   6        4.59        1.87      3.33 o
   3  -2   6        2.56        5.58      3.84 o
   4  -2   6        8.14       11.39      5.46 o
   5  -2   6        1.83       -1.60      6.58 o
   6  -2   6        0.57        4.33     10.50 o
   7  -2   6       18.92       13.79      9.20 o
   8  -2   6        1.39       -8.81      8.81 o
   9  -2   6        9.88       27.63     14.59 o
 -10  -1   6       44.15       54.21     17.51 o
  -9  -1   6        7.42       13.67     11.08 o
  -8  -1   6        4.21        9.08     15.46 o
  -7  -1   6      149.60      155.46     12.54 o
  -6  -1   6       65.58       57.45     10.22 o
  -5  -1   6       37.94       38.46      8.90 o
  -4  -1   6      483.03      475.05     18.07 o
  -3  -1   6      328.93      302.90      7.96 o
  -2  -1   6       96.36       96.33      5.27 o
  -1  -1   6      299.94      293.63      9.31 o
   0  -1   6      549.41      619.12     11.15 o
   1  -1   6        1.52        7.35      3.83 o
   2  -1   6       25.93       12.23      2.84 o
   3  -1   6      304.22      296.06      7.31 o
   4  -1   6      191.12      200.59      8.22 o
   5  -1   6      137.65      132.86      9.32 o
   6  -1   6      138.21      131.26     14.72 o
   7  -1   6        0.14       -8.33      8.33 o
   8  -1   6        0.08        9.96     10.03 o
   9  -1   6       31.36       52.01     16.12 o
 -10   0   6       23.57       21.48     12.74 o
  -9   0   6        0.15       -3.14     10.77 o
  -8   0   6       10.05        6.46     10.97 o
  -7   0   6       37.45       37.83      9.65 o
  -6   0   6      118.70      134.41     12.50 o
  -5   0   6        3.15        2.99      4.94 o
  -4   0   6      253.87      237.61      8.25 o
  -3   0   6       74.01       79.02      4.95 o
  -2   0   6        5.82        2.94      3.74 o
  -1   0   6        0.19        2.36      4.14 o
   0   0   6     1155.71     1278.29     19.85 o
   1   0   6      216.96      219.83      7.09 o
   2   0   6        7.41        6.77      3.63 o
   3   0   6      657.56      664.10     13.32 o
   4   0   6        8.21       11.65      5.28 o
   5   0   6       32.51       31.26     12.82 o
   6   0   6       74.95       82.17     11.66 o
   7   0   6        3.58       22.83     16.87 o
   8   0   6        3.21       -9.47      9.47 o
   9   0   6        2.12      -12.70     13.00 o
 -10   1   6        7.21       -7.89     12.02 o
  -9   1   6        0.16      -10.80     10.94 o
  -8   1   6       29.09       34.01     12.56 o
  -7   1   6       75.23       71.69     11.00 o
  -6   1   6       69.79       78.19     11.52 o
  -5   1   6       26.99       16.68      4.49 o
  -4   1   6      161.25      168.42     11.10 o
  -3   1   6       76.54       77.01      5.62 o
  -2   1   6      389.55      365.09     10.54 o
  -1   1   6       28.42       42.88      5.33 o
   0   1   6        7.12        3.08      4.73 o
   1   1   6       27.03       32.16      4.91 o
   2   1   6      126.96      119.15      5.86 o
   3   1   6      448.38      450.65     11.93 o
   4   1   6      248.03      251.00     10.18 o
   5   1   6       68.60       56.43      8.93 o
   6   1   6        7.09       11.46      9.49 o
   7   1   6        6.25       18.79     10.53 o
   8   1   6        6.45        0.90     11.37 o
   9   1   6       18.04       20.73     32.29 o
 -10   2   6        0.31       -9.02     13.32 o
  -9   2   6        0.73        4.73     22.88 o
  -8   2   6        3.32       31.10     12.28 o
  -7   2   6        3.58       18.17     11.54 o
  -6   2   6       25.01       15.81     14.19 o
  -5   2   6        6.77       10.81      5.14 o
  -4   2   6       36.74       42.27      5.20 o
  -3   2   6       15.99       17.28      7.18 o
  -2   2   6       24.82       20.02      7.05 o
  -1   2   6       15.54       28.66      7.24 o
   0   2   6        1.25       -1.72      5.66 o
   1   2   6      136.00      156.66      7.33 o
   2   2   6      244.25      245.94      8.70 o
   3   2   6      202.71      193.13      8.86 o
   4   2   6       26.05       22.73      7.28 o
   5   2   6        7.50        9.33      7.70 o
   6   2   6       25.57       14.88     14.44 o
   7   2   6        0.02        4.76     14.06 o
   8   2   6        7.70      -13.26     13.26 o
 -10   3   6        3.39       28.67     15.04 o
  -9   3   6       21.55       -1.47     13.12 o
  -8   3   6       15.18        1.57     12.48 o
  -7   3   6      101.63      116.94     28.74 o
  -6   3   6       95.17       64.41      8.32 o
  -5   3   6       11.26       -0.47     10.85 o
  -4   3   6      149.32      164.11     16.63 o
  -3   3   6       35.05       30.28      9.64 o
  -2   3   6       75.46       49.90     10.34 o
  -1   3   6       91.93       88.41     10.31 o
   0   3   6      241.04      232.23     11.68 o
   1   3   6      105.49      118.45      7.38 o
   2   3   6      778.31      738.76     15.04 o
   3   3   6       64.42       60.49      8.85 o
   4   3   6      161.98      150.70     22.23 o
   5   3   6        2.49        2.08      9.52 o
   6   3   6        0.04       -1.74     10.07 o
   7   3   6        2.39        6.98     11.63 o
   8   3   6        0.10       10.38     14.84 o
 -10   4   6        2.41      -13.66     15.12 o
  -9   4   6        3.56        8.25     14.49 o
  -8   4   6       11.45       14.92     26.05 o
  -7   4   6        5.19       22.17     25.39 o
  -6   4   6       12.17       10.78     13.15 o
  -5   4   6       57.35       44.07     11.00 o
  -4   4   6       10.42        8.99      8.21 o
  -3   4   6       67.62       57.47      9.42 o
  -2   4   6      391.37      385.45     32.05 o
  -1   4   6      277.26      250.37     12.78 o
   0   4   6       18.01       28.18      8.37 o
   1   4   6      102.65       98.70      8.17 o
   2   4   6        6.10        1.98      5.82 o
   3   4   6       25.14       42.94      8.87 o
   4   4   6      114.81      114.73     18.34 o
   5   4   6       25.30       83.24     25.75 o
   6   4   6       20.54       15.08     13.25 o
   7   4   6        7.11       -0.35     14.41 o
   8   4   6        0.98       16.66     20.79 o
 -10   5   6        0.00        3.01     17.23 o
  -9   5   6       13.54       15.33     30.40 o
  -8   5   6       35.78       40.19     17.00 o
  -7   5   6        4.32       20.75     15.10 o
  -6   5   6        9.03      -11.16     12.94 o
  -5   5   6      179.28      178.22     11.02 o
  -4   5   6       27.76       14.01      9.21 o
  -3   5   6      151.53      159.15     12.98 o
  -2   5   6      284.05      272.17     13.41 o
  -1   5   6       50.66       49.93      8.14 o
   0   5   6       10.23        5.60      8.52 o
   1   5   6       15.31       18.79      8.78 o
   2   5   6      101.26      109.59     10.57 o
   3   5   6       20.78       29.42     36.01 o
   4   5   6        8.58       48.49     19.22 o
   5   5   6       67.77       56.13     21.55 o
   6   5   6       11.30        2.34     12.96 o
   7   5   6        3.52       14.18     18.58 o
  -9   6   6       22.37        4.64     31.33 o
  -8   6   6        3.40      -12.21     41.73 o
  -7   6   6        0.12       -7.45     19.39 o
  -6   6   6        1.89       10.71     24.59 o
  -5   6   6       32.53       35.21     11.27 o
  -4   6   6       26.08       34.72     10.08 o
  -3   6   6      193.82      196.77     12.81 o
  -2   6   6      339.78      326.95     14.49 o
  -1   6   6       23.55       11.67      8.46 o
   0   6   6       12.99       15.47      8.09 o
   1   6   6        0.43        8.63      8.32 o
   2   6   6        0.02       -5.74      8.12 o
   3   6   6        0.99       31.14     18.01 o
   4   6   6       91.08      120.81     25.43 o
   5   6   6      106.45      112.77     26.71 o
   6   6   6        2.01        6.78     19.76 o
  -9   7   6        4.12      -12.34     21.95 o
  -8   7   6        0.28      -16.91     19.91 o
  -7   7   6        0.15       44.65     21.70 o
  -6   7   6       17.29       26.37     20.27 o
  -5   7   6      101.85      114.37     13.97 o
  -4   7   6       32.18       34.95     12.06 o
  -3   7   6       33.10       39.92     10.31 o
  -2   7   6      146.31      140.84     12.76 o
  -1   7   6       32.86       21.84     11.14 o
   0   7   6       12.55       15.00      9.35 o
   1   7   6        1.31       -8.73      8.73 o
   2   7   6        2.46       -0.78     10.57 o
   3   7   6        0.14       -8.31     16.42 o
   4   7   6        4.88       -4.47     17.47 o
   5   7   6        0.13        4.40     20.77 o
   6   7   6        5.27       11.82     22.71 o
  -8   8   6       10.95       21.63     23.15 o
  -7   8   6        0.71       38.51     24.75 o
  -6   8   6       36.89       39.20     23.52 o
  -5   8   6        0.11      -10.63     10.63 o
  -4   8   6       16.40        7.94     14.76 o
  -3   8   6       56.91       38.50     11.22 o
  -2   8   6       15.98        6.28      9.48 o
  -1   8   6        0.04        4.41      9.82 o
   0   8   6        1.00       -5.26      9.95 o
   1   8   6        3.30        2.65     11.97 o
   2   8   6        5.37       -0.65     14.13 o
   3   8   6       20.72       30.84     21.63 o
   4   8   6        0.04       -2.63     19.34 o
   5   8   6        0.30        8.13     22.85 o
  -7   9   6       11.12        2.88     23.71 o
  -6   9   6       23.05        9.31     21.38 o
  -5   9   6        6.06       -0.09     12.06 o
  -4   9   6        0.96        9.87     12.77 o
  -3   9   6       15.17        6.41     10.05 o
  -2   9   6       39.40       32.93     13.30 o
  -1   9   6        1.87      -10.76     10.76 o
   0   9   6        1.29       13.18     11.02 o
   1   9   6       45.50       85.64     15.33 o
   2   9   6        0.09       -0.50     12.40 o
   3   9   6        0.31       20.96     22.17 o
  -6  10   6        3.50       18.23     25.26 o
  -5  10   6        7.50       -9.24     13.94 o
  -4  10   6        5.07        3.79     14.17 o
  -3  10   6        0.67        1.71     14.54 o
  -2  10   6        0.85      -11.08     11.08 o
  -1  10   6       10.59       16.70     12.07 o
   0  10   6       18.09       11.75     14.46 o
   1  10   6        6.46       15.43     14.79 o
   2  10   6        0.12      -18.26     18.26 o
  -3  11   6        6.81        7.32     15.31 o
  -2  11   6       11.61        3.24     13.32 o
  -1  11   6       54.64       81.78     17.86 o
   0 -13   7        6.33       20.01     17.77 o
   1 -13   7       15.96       16.58     15.30 o
   2 -13   7        0.64      -16.27     16.27 o
  -3 -12   7        0.89       17.16     14.33 o
  -2 -12   7       42.18       43.07     15.41 o
  -1 -12   7       22.52       17.92     13.99 o
   0 -12   7        0.02      -11.47     11.47 o
   1 -12   7        4.40      -10.57     12.46 o
   2 -12   7        0.62        4.01     26.88 o
   3 -12   7        4.69       -8.12     21.69 o
   4 -12   7        0.00       15.76     17.15 o
  -5 -11   7        0.36        0.98     23.42 o
  -4 -11   7        7.61       48.68     24.33 o
  -3 -11   7        4.30        5.87     13.01 o
  -2 -11   7       75.21       88.59     15.58 o
  -1 -11   7        0.81       -2.91     11.22 o
   0 -11   7        3.89       25.17     14.19 o
   1 -11   7        1.18       -6.76     10.61 o
   2 -11   7        7.58       10.89     18.09 o
   3 -11   7        0.76      -12.48     14.55 o
   4 -11   7       23.60       23.52     16.38 o
   5 -11   7        0.15        6.22     20.35 o
   6 -11   7        9.89      -16.47     21.18 o
  -6 -10   7        0.34      -20.25     20.25 o
  -5 -10   7       55.80       90.93     27.08 o
  -4 -10   7       18.05       38.63     20.86 o
  -3 -10   7       20.24        8.97     10.50 o
  -2 -10   7        0.81       -8.71     10.33 o
  -1 -10   7       15.21       13.64     10.12 o
   0 -10   7        6.00       -6.37     16.23 o
   1 -10   7       23.66       24.29     25.51 o
   2 -10   7        0.57        3.42     10.91 o
   3 -10   7        4.85        9.24     14.52 o
   4 -10   7        2.50      -13.44     13.44 o
   5 -10   7        0.02        6.46     19.78 o
   6 -10   7        0.39       21.28     21.99 o
   7 -10   7        2.40      -11.65     21.28 o
  -7  -9   7        6.64        9.71     21.82 o
  -6  -9   7        5.39        4.30     20.47 o
  -5  -9   7       57.51       45.83     22.34 o
  -4  -9   7       50.23       50.60     22.76 o
  -3  -9   7       12.32       -4.29     10.38 o
  -2  -9   7       17.35        6.72      8.83 o
  -1  -9   7       24.47       29.44      9.31 o
   0  -9   7       58.65       62.40     10.37 o
   1  -9   7       39.32       59.14     12.24 o
   2  -9   7       24.13       60.97     12.47 o
   3  -9   7       24.65       27.67     11.46 o
   4  -9   7       36.77       22.29     15.18 o
   5  -9   7        0.11       12.53     18.97 o
   6  -9   7       18.51       -4.08     18.97 o
   7  -9   7        0.00       -6.59     21.77 o
  -7  -8   7        1.51       -3.04     26.10 o
  -6  -8   7       37.57       52.63     19.25 o
  -5  -8   7       25.73        7.21     23.20 o
  -4  -8   7        5.34        9.60     12.70 o
  -3  -8   7        2.48        2.52     10.05 o
  -2  -8   7       15.70        7.37      7.70 o
  -1  -8   7       46.02       62.43      9.72 o
   0  -8   7       98.61       86.70     10.50 o
   1  -8   7      270.45      286.60     14.32 o
   2  -8   7      100.30       97.23     13.24 o
   3  -8   7       18.94       25.85     10.58 o
   4  -8   7       25.01       30.87     12.69 o
   5  -8   7        1.30       -5.81     10.43 o
   6  -8   7       27.21       18.77     12.82 o
   7  -8   7       13.65       -6.28     16.47 o
   8  -8   7       12.40        8.37     18.03 o
  -8  -7   7        6.89       28.07     17.73 o
  -7  -7   7        1.23      -16.35     18.15 o
  -6  -7   7        8.78       43.83     16.47 o
  -5  -7   7        3.57        8.96     12.32 o
  -4  -7   7        0.71        3.17     10.34 o
  -3  -7   7        2.42        3.10      8.55 o
  -2  -7   7        0.18       -6.73      6.73 o
  -1  -7   7      110.23      137.42     10.44 o
   0  -7   7       10.93        7.05      7.77 o
   1  -7   7      757.47      742.83     19.59 o
   2  -7   7      181.10      184.26     10.59 o
   3  -7   7       70.27       88.80     11.07 o
   4  -7   7       50.04       63.20     10.92 o
   5  -7   7        0.62        8.23     10.16 o
   6  -7   7       43.49       34.80     14.79 o
   7  -7   7       13.54       15.00     11.72 o
   8  -7   7        1.41       -9.34     12.66 o
  -9  -6   7        0.35       38.55     17.01 o
  -8  -6   7       19.07       41.72     16.95 o
  -7  -6   7        0.03      -13.32     13.32 o
  -6  -6   7       47.62       45.46     14.13 o
  -5  -6   7        4.30       14.83     10.45 o
  -4  -6   7       53.94       52.70     10.19 o
  -3  -6   7        2.34        5.67      6.05 o
  -2  -6   7       62.79       46.65      7.22 o
  -1  -6   7      107.27      130.08      9.30 o
   0  -6   7      606.14      583.45     13.93 o
   1  -6   7      343.97      344.95     12.21 o
   2  -6   7        4.07        7.78      6.36 o
   3  -6   7       30.23       25.34      5.88 o
   4  -6   7        0.05       -2.54      5.56 o
   5  -6   7        7.39        9.53     10.16 o
   6  -6   7        0.31        6.19     10.52 o
   7  -6   7       30.09       -3.34     10.77 o
   8  -6   7        0.03       13.57     12.20 o
   9  -6   7        3.96       -7.61     17.46 o
  -9  -5   7        0.08       -2.87     12.95 o
  -8  -5   7        0.07       10.25     12.31 o
  -7  -5   7       55.37       48.86     13.43 o
  -6  -5   7        5.17       -6.98      9.50 o
  -5  -5   7       49.63       49.42     11.36 o
  -4  -5   7        2.10       -2.41      5.88 o
  -3  -5   7      357.50      353.85     13.24 o
  -2  -5   7       79.42       83.29      7.59 o
  -1  -5   7       20.88       19.68      5.86 o
   0  -5   7      627.95      600.94     16.05 o
   1  -5   7       14.43        0.17      5.52 o
   2  -5   7        8.71        2.84      5.95 o
   3  -5   7      175.75      174.46      9.01 o
   4  -5   7        0.05       -5.77      5.77 o
   5  -5   7       10.96       -2.07      8.50 o
   6  -5   7        0.58        0.86      8.97 o
   7  -5   7       69.68       89.14     13.10 o
   8  -5   7        9.01       21.11     12.61 o
   9  -5   7       28.20       94.91     24.70 o
  -9  -4   7        2.29        7.85     12.24 o
  -8  -4   7        0.30       -6.74     10.64 o
  -7  -4   7        7.07        6.88     14.93 o
  -6  -4   7       45.35       30.84     10.08 o
  -5  -4   7       94.38      106.14     11.99 o
  -4  -4   7      257.86      258.60      9.93 o
  -3  -4   7       86.56       93.45      6.17 o
  -2  -4   7       25.14       21.12      4.83 o
  -1  -4   7       35.51       26.30      5.51 o
   0  -4   7       56.62       57.55      6.78 o
   1  -4   7      167.28      161.35      8.08 o
   2  -4   7      913.77      935.20     15.95 o
   3  -4   7      226.47      237.01      8.69 o
   4  -4   7       11.27       16.17      6.31 o
   5  -4   7       55.05       68.01      9.34 o
   6  -4   7        6.91       -8.94      8.94 o
   7  -4   7       50.75       75.21     13.05 o
   8  -4   7        0.38       -0.68     11.67 o
   9  -4   7       37.76       51.14     21.55 o
 -10  -3   7        1.22       26.74     12.48 o
  -9  -3   7        0.00       21.44     11.51 o
  -8  -3   7        4.97       28.34     11.63 o
  -7  -3   7       45.08       50.51     12.10 o
  -6  -3   7      279.97      293.02     15.11 o
  -5  -3   7       92.28      100.32      9.86 o
  -4  -3   7      987.38      962.63     16.58 o
  -3  -3   7        0.61       12.72      3.97 o
  -2  -3   7        9.85       12.81      4.17 o
  -1  -3   7      469.02      480.21     10.45 o
   0  -3   7        8.04       18.87      5.20 o
   1  -3   7       56.08       48.41      5.44 o
   2  -3   7      228.45      237.03     12.22 o
   3  -3   7      336.35      319.74      9.68 o
   4  -3   7        2.31        0.53      6.64 o
   5  -3   7        8.88       16.88      8.23 o
   6  -3   7       12.92        7.34      8.94 o
   7  -3   7       24.31       35.42     13.25 o
   8  -3   7        5.64       -7.15     10.75 o
   9  -3   7       23.37       35.26     21.82 o
 -10  -2   7        3.65        9.06     13.26 o
  -9  -2   7        0.32       -5.31     11.43 o
  -8  -2   7        1.56       -2.84     22.90 o
  -7  -2   7        5.70       -9.11      9.11 o
  -6  -2   7        7.96       11.19      9.66 o
  -5  -2   7     1404.45     1311.29     34.80 o
  -4  -2   7      255.62      264.12      8.52 o
  -3  -2   7      163.01      163.85      5.90 o
  -2  -2   7      424.28      403.65      9.33 o
  -1  -2   7      264.66      297.01      8.40 o
   0  -2   7      115.08      148.88      6.57 o
   1  -2   7       10.59        1.74      4.45 o
   2  -2   7       80.07       95.19      9.01 o
   3  -2   7      328.91      330.99     10.64 o
   4  -2   7        1.08       -0.29      5.62 o
   5  -2   7       73.43       92.21     10.10 o
   6  -2   7       14.70        8.64      7.93 o
   7  -2   7        3.82       -5.70      9.47 o
   8  -2   7       26.94       25.07     11.96 o
   9  -2   7        8.49       10.84     16.07 o
 -10  -1   7        0.17       -9.53     18.44 o
  -9  -1   7        2.64      -11.06     11.93 o
  -8  -1   7      111.78      154.00     30.77 o
  -7  -1   7        0.02       -8.80      8.80 o
  -6  -1   7        0.51       -9.15      9.15 o
  -5  -1   7       66.25       53.79      7.68 o
  -4  -1   7       27.01       33.63      5.42 o
  -3  -1   7        0.45       -3.72      3.72 o
  -2  -1   7        0.04       -1.38      4.54 o
  -1  -1   7        9.96       13.22      4.75 o
   0  -1   7      162.88      146.48      7.23 o
   1  -1   7       21.27       18.77      4.81 o
   2  -1   7       13.39        6.64      4.84 o
   3  -1   7        0.80       -3.95      3.95 o
   4  -1   7       43.59       50.09      6.91 o
   5  -1   7        1.93       -4.67      7.27 o
   6  -1   7        3.19       14.01      9.86 o
   7  -1   7        3.57       -9.10      9.10 o
   8  -1   7       30.68       38.12     17.34 o
   9  -1   7        6.24      -16.07     16.07 o
 -10   0   7        0.27        7.04     13.93 o
  -9   0   7       37.17       45.18     13.81 o
  -8   0   7       15.68       36.77     13.39 o
  -7   0   7       25.34       26.88     10.35 o
  -6   0   7      143.16      114.41     12.78 o
  -5   0   7        0.15       -4.56      4.57 o
  -4   0   7      408.41      380.30      9.00 o
  -3   0   7       26.11       18.75      5.21 o
  -2   0   7       71.18       62.31      9.11 o
  -1   0   7        3.19        2.19      4.78 o
   0   0   7        0.54       -0.01      4.88 o
   1   0   7      522.23      540.59     12.33 o
   2   0   7       73.92       80.41      7.24 o
   3   0   7       46.68       47.30      4.89 o
   4   0   7      126.42      120.58      8.69 o
   5   0   7        0.33       -1.69      7.44 o
   6   0   7      116.11      125.88     14.43 o
   7   0   7        1.17       -9.91      9.91 o
   8   0   7       11.85       21.08     17.19 o
 -10   1   7        0.94        3.82     14.47 o
  -9   1   7       49.54       45.19     14.60 o
  -8   1   7       47.36       50.55     14.03 o
  -7   1   7      101.15       90.51     12.43 o
  -6   1   7       99.85      106.84     13.07 o
  -5   1   7        1.58        5.96      5.03 o
  -4   1   7        6.40        4.75      4.13 o
  -3   1   7       16.36        7.96      5.06 o
  -2   1   7       37.42       31.94      6.05 o
  -1   1   7        8.71        0.26      4.93 o
   0   1   7        3.93        4.28      4.99 o
   1   1   7       76.53       73.33      6.39 o
   2   1   7        0.02       -2.01      3.83 o
   3   1   7       29.10       37.11      6.49 o
   4   1   7      324.31      338.20     14.19 o
   5   1   7       66.73       71.95     11.28 o
   6   1   7        7.37       12.15     14.37 o
   7   1   7        6.76        6.22     12.88 o
   8   1   7        5.01       -3.59     18.05 o
 -10   2   7        7.63       -4.12     31.73 o
  -9   2   7        8.63       18.21     14.02 o
  -8   2   7       16.59       -0.17     11.86 o
  -7   2   7        9.04       -2.95     10.64 o
  -6   2   7        3.73        1.18     10.22 o
  -5   2   7      179.28      197.72      9.74 o
  -4   2   7      264.96      273.77     10.01 o
  -3   2   7      235.29      227.61     11.07 o
  -2   2   7      250.89      257.21     12.00 o
  -1   2   7       48.43       51.11      9.25 o
   0   2   7       47.32       43.99      7.61 o
   1   2   7        1.22       -2.51      5.31 o
   2   2   7      486.00      446.08     11.26 o
   3   2   7      225.74      245.70     13.96 o
   4   2   7      349.46      341.20     17.33 o
   5   2   7      156.06      151.12     15.41 o
   6   2   7        0.83        9.29     10.76 o
   7   2   7        3.00       11.37     14.35 o
   8   2   7        1.11       27.20     15.33 o
 -10   3   7       13.54       18.17     16.47 o
  -9   3   7       11.35       25.48     19.50 o
  -8   3   7        4.71        5.84     19.23 o
  -7   3   7        9.27        4.40     13.73 o
  -6   3   7       74.72       65.16     19.55 o
  -5   3   7       72.01       76.82      8.54 o
  -4   3   7       36.67       26.59      9.80 o
  -3   3   7      681.72      670.48     20.58 o
  -2   3   7       96.81       85.66     10.47 o
  -1   3   7       39.42       31.28      8.54 o
   0   3   7       37.17       52.62      8.30 o
   1   3   7       37.21       35.89      6.85 o
   2   3   7      189.66      174.30      8.91 o
   3   3   7        3.42        2.70      9.01 o
   4   3   7      160.10      161.61     21.16 o
   5   3   7       95.08       80.63     24.13 o
   6   3   7        1.93      -11.42     11.42 o
   7   3   7        7.22       13.06     14.12 o
   8   3   7        0.03       16.10     21.21 o
 -10   4   7        1.40       -2.03     17.22 o
  -9   4   7        7.57        8.04     15.49 o
  -8   4   7        0.12       13.50     15.96 o
  -7   4   7        4.19        1.01     13.47 o
  -6   4   7       45.09       55.15     27.79 o
  -5   4   7       54.66       67.25     10.23 o
  -4   4   7        6.78       -8.83      8.83 o
  -3   4   7      416.63      396.58     33.37 o
  -2   4   7      248.27      232.57     16.62 o
  -1   4   7       98.83      101.64     14.15 o
   0   4   7        5.22        3.72      8.05 o
   1   4   7      271.94      257.65     23.44 o
   2   4   7        0.74       -7.41      7.41 o
   3   4   7        6.07        6.78      7.09 o
   4   4   7      173.43      193.35     27.11 o
   5   4   7       48.38       28.02     31.69 o
   6   4   7        1.42       -3.16     13.18 o
   7   4   7        4.04       15.24     20.15 o
  -9   5   7        0.88       13.58     17.73 o
  -8   5   7        0.34        8.87     30.18 o
  -7   5   7        8.01       13.91     29.98 o
  -6   5   7       86.66      127.36     26.88 o
  -5   5   7        0.57       -1.01      9.08 o
  -4   5   7        3.13       -6.69      8.67 o
  -3   5   7      102.74      127.05     12.29 o
  -2   5   7      183.39      217.78     16.07 o
  -1   5   7        2.91       -1.02      9.29 o
   0   5   7       70.83       75.00      9.70 o
   1   5   7       99.67       99.06     10.89 o
   2   5   7        0.44        8.60      8.14 o
   3   5   7       55.76       60.64     34.61 o
   4   5   7       16.94       21.58     18.01 o
   5   5   7       40.81       32.24     20.10 o
   6   5   7        0.55       -5.85     19.27 o
  -9   6   7        4.71       -5.21     18.41 o
  -8   6   7        2.83       14.30     31.78 o
  -7   6   7       24.73        4.90     16.24 o
  -6   6   7       66.24       91.90     20.41 o
  -5   6   7        0.00       -8.47     11.40 o
  -4   6   7       11.02        0.40      9.84 o
  -3   6   7       30.01       32.71      9.83 o
  -2   6   7        2.89       -8.86      8.86 o
  -1   6   7        1.34       -1.56      7.53 o
   0   6   7       29.83       29.20     11.53 o
   1   6   7        1.24        3.10      8.50 o
   2   6   7        0.20       18.28     11.27 o
   3   6   7        0.75       -6.19     17.20 o
   4   6   7       45.65       36.49     20.27 o
   5   6   7       10.04       28.51     21.16 o
   6   6   7        0.29       42.07     24.60 o
  -8   7   7       11.12      -17.69     18.80 o
  -7   7   7       50.46       29.17     22.44 o
  -6   7   7       32.89       33.15     22.46 o
  -5   7   7       13.58       16.51     11.87 o
  -4   7   7       55.57       65.55     11.11 o
  -3   7   7       16.08       26.39     10.32 o
  -2   7   7       51.07       51.25     11.32 o
  -1   7   7       13.86       18.10      9.64 o
   0   7   7        1.74       -0.12      8.97 o
   1   7   7       10.69       15.23     11.90 o
   2   7   7        0.57       -1.44     10.68 o
   3   7   7        5.97       18.09     19.34 o
   4   7   7        0.85      -15.19     19.32 o
   5   7   7       19.33       14.89     22.56 o
  -7   8   7        8.04       24.89     23.32 o
  -6   8   7       12.15       28.51     23.22 o
  -5   8   7       17.05       22.88     16.54 o
  -4   8   7       15.39       19.52     13.09 o
  -3   8   7        1.34        7.58     10.50 o
  -2   8   7       14.25        9.71     10.37 o
  -1   8   7       41.57       51.40     11.78 o
   0   8   7        2.06       11.33      9.99 o
   1   8   7        0.68        9.67     12.53 o
   2   8   7        1.61       13.29     12.24 o
   3   8   7        8.16       -0.52     20.52 o
   4   8   7        0.10       16.27     21.95 o
  -6   9   7       17.12       27.60     25.66 o
  -5   9   7        1.23       -4.39     13.16 o
  -4   9   7       12.65       24.56     14.35 o
  -3   9   7       17.85       19.88     14.46 o
  -2   9   7       52.86       52.53     12.63 o
  -1   9   7       58.69       66.03     16.73 o
   0   9   7       10.58       40.04     14.21 o
   1   9   7        6.75        5.00     13.32 o
   2   9   7        0.93       15.13     17.45 o
  -4  10   7        0.01        8.04     14.97 o
  -3  10   7        0.51      -10.61     14.58 o
  -2  10   7        5.99       -4.00     11.63 o
  -1  10   7        4.44       -5.08     14.29 o
   0  10   7        0.70      -12.81     14.16 o
  -3 -12   8        1.28       -6.12     13.91 o
  -2 -12   8        1.94       22.99     14.70 o
  -1 -12   8        0.50       -2.62     16.83 o
   0 -12   8       13.29       11.18     16.56 o
   1 -12   8        7.34        0.28     12.80 o
   2 -12   8        0.18        5.39     19.05 o
   3 -12   8       30.61       23.03     17.70 o
   4 -12   8        0.07        3.54     17.69 o
  -4 -11   8        2.59       35.56     25.58 o
  -3 -11   8        6.16      -13.03     13.03 o
  -2 -11   8        0.00      -14.52     14.52 o
  -1 -11   8        4.64       -4.37     15.00 o
   0 -11   8        9.51       18.62     12.32 o
   1 -11   8       63.85       91.08     18.88 o
   2 -11   8        2.47        3.13     12.10 o
   3 -11   8        2.82       37.35     21.99 o
   4 -11   8        4.47       -8.10     20.27 o
   5 -11   8        1.64       -1.67     22.58 o
  -5 -10   8        5.64       15.51     23.00 o
  -4 -10   8        4.76        1.89     20.15 o
  -3 -10   8        0.05       -2.57      9.92 o
  -2 -10   8        0.03       23.19     12.30 o
  -1 -10   8       47.83       48.01     17.65 o
   0 -10   8        0.76        1.03     14.80 o
   1 -10   8       21.77        7.01     14.91 o
   2 -10   8        6.20        2.23     11.27 o
   3 -10   8        0.13      -13.09     14.07 o
   4 -10   8       11.63       43.01     17.75 o
   5 -10   8        3.96       44.58     22.58 o
   6 -10   8        8.43       39.47     23.57 o
  -6  -9   8        7.24        3.88     21.21 o
  -5  -9   8        1.10       22.02     21.97 o
  -4  -9   8        1.00      -16.27     16.27 o
  -3  -9   8        7.29        5.98      9.77 o
  -2  -9   8        4.16       -2.34      9.53 o
  -1  -9   8       72.08      100.76     12.65 o
   0  -9   8        0.01        1.70     10.27 o
   1  -9   8        3.84        3.35     10.06 o
   2  -9   8       10.57        7.01     12.46 o
   3  -9   8       24.90       32.57     12.20 o
   4  -9   8       17.15       13.37     16.34 o
   5  -9   8        4.80       -0.74     17.96 o
   6  -9   8       13.24       11.45     20.50 o
   7  -9   8       20.65       49.91     24.99 o
  -7  -8   8        4.11       16.51     17.93 o
  -6  -8   8        1.72       -8.67     15.40 o
  -5  -8   8        1.01        2.61     27.60 o
  -4  -8   8       51.15       47.20     14.70 o
  -3  -8   8       57.94       71.56     12.29 o
  -2  -8   8       78.87       97.53     12.02 o
  -1  -8   8        6.59       -3.12      8.90 o
   0  -8   8       59.65       57.94      9.94 o
   1  -8   8      271.77      287.89     18.21 o
   2  -8   8       81.10       75.75     13.16 o
   3  -8   8        9.96        4.64      8.57 o
   4  -8   8        0.02       -9.77      9.77 o
   5  -8   8        0.29       13.72     12.87 o
   6  -8   8        7.86       22.61     14.24 o
   7  -8   8        6.28        7.79     20.23 o
  -8  -7   8        0.02       14.96     17.99 o
  -7  -7   8        0.02        3.19     16.04 o
  -6  -7   8        0.71       -2.11     14.72 o
  -5  -7   8       11.92        0.24     15.11 o
  -4  -7   8       32.12       41.49     11.59 o
  -3  -7   8      103.91      104.87     13.86 o
  -2  -7   8        1.59       11.90      8.84 o
  -1  -7   8        5.33        3.16     10.59 o
   0  -7   8       14.51       -2.70      7.84 o
   1  -7   8        9.63        1.40      7.02 o
   2  -7   8       14.81       15.36      8.85 o
   3  -7   8       22.67       18.35      8.45 o
   4  -7   8        4.13        9.02     10.19 o
   5  -7   8       67.07      112.40     15.51 o
   6  -7   8        2.28        3.51     11.54 o
   7  -7   8        0.78        8.93     12.64 o
   8  -7   8        0.02        2.68     18.04 o
  -8  -6   8        2.14        3.60     17.66 o
  -7  -6   8       36.45       32.96     16.38 o
  -6  -6   8       28.17       14.37     15.70 o
  -5  -6   8       74.30       68.96     19.34 o
  -4  -6   8        1.59        0.21     14.30 o
  -3  -6   8        0.00        1.37      7.44 o
  -2  -6   8       15.07       16.81      7.78 o
  -1  -6   8       70.03       82.05      8.32 o
   0  -6   8       16.46       15.32      7.21 o
   1  -6   8       52.24       46.68      7.94 o
   2  -6   8     1465.07     1463.43     26.10 o
   3  -6   8      576.11      567.00     18.65 o
   4  -6   8       10.72       11.25      9.39 o
   5  -6   8        0.15        6.24     10.91 o
   6  -6   8        7.67       -0.89     11.11 o
   7  -6   8       18.74       -5.00     11.27 o
   8  -6   8        3.83       -2.81     13.06 o
  -9  -5   8        1.14      -14.70     14.70 o
  -8  -5   8        0.81       -9.64     14.07 o
  -7  -5   8        0.09       -3.88     11.49 o
  -6  -5   8        2.54       10.60     12.20 o
  -5  -5   8      101.00      112.52     13.74 o
  -4  -5   8       61.03       58.16      9.72 o
  -3  -5   8        5.27       -6.22      6.22 o
  -2  -5   8      233.66      231.94      9.00 o
  -1  -5   8       14.18       26.86      6.55 o
   0  -5   8      262.73      293.72     10.46 o
   1  -5   8       74.27       84.37      9.84 o
   2  -5   8      609.76      591.27     15.93 o
   3  -5   8        1.35       -0.65      6.04 o
   4  -5   8       31.05       35.02      6.64 o
   5  -5   8        7.61        3.93     10.35 o
   6  -5   8        1.28        3.62     12.28 o
   7  -5   8        0.51        0.27     12.41 o
   8  -5   8        2.66      -13.26     13.26 o
  -9  -4   8        0.48        4.32     14.20 o
  -8  -4   8        5.79        6.65     12.67 o
  -7  -4   8       25.95       15.93     12.49 o
  -6  -4   8        1.04        5.94      9.93 o
  -5  -4   8      734.36      734.58     28.66 o
  -4  -4   8       61.37       66.11      6.15 o
  -3  -4   8        0.58       -0.55      4.94 o
  -2  -4   8        2.82       -4.97      7.14 o
  -1  -4   8      391.55      379.74     11.45 o
   0  -4   8        5.57       -0.48      5.56 o
   1  -4   8      216.60      193.63      9.49 o
   2  -4   8       35.98       36.77      6.50 o
   3  -4   8      128.96      129.30      8.06 o
   4  -4   8       78.67       73.26      8.35 o
   5  -4   8        6.91        7.09     12.27 o
   6  -4   8       18.92       19.36     11.82 o
   7  -4   8        6.48      -11.64     11.64 o
   8  -4   8       39.01       39.56     15.84 o
  -9  -3   8       26.95       24.93     15.07 o
  -8  -3   8        8.03       -5.03     11.50 o
  -7  -3   8        8.03       44.77     14.33 o
  -6  -3   8      143.88      154.02     13.63 o
  -5  -3   8       98.94      111.82     14.05 o
  -4  -3   8       23.14       24.08      8.22 o
  -3  -3   8       37.30       37.11      4.62 o
  -2  -3   8       98.50       95.56      6.16 o
  -1  -3   8      313.73      332.17     10.25 o
   0  -3   8        5.92        3.44      5.49 o
   1  -3   8        5.04       12.63      5.71 o
   2  -3   8        3.90        4.74      5.35 o
   3  -3   8       27.00       10.78      5.90 o
   4  -3   8       73.79       70.07      8.19 o
   5  -3   8       40.54       30.96     11.01 o
   6  -3   8       18.13       30.86     11.73 o
   7  -3   8       21.39       29.93     19.33 o
   8  -3   8       23.08        5.90     14.38 o
 -10  -2   8        6.28        0.72     13.02 o
  -9  -2   8       12.48       -3.27     15.56 o
  -8  -2   8       16.80       19.98     14.45 o
  -7  -2   8        2.30       28.27     13.85 o
  -6  -2   8       97.12      129.75     13.80 o
  -5  -2   8       27.39        3.48     14.17 o
  -4  -2   8      607.17      623.32     12.60 o
  -3  -2   8       61.38       48.70      7.71 o
  -2  -2   8      118.98      131.76      6.63 o
  -1  -2   8       39.28       35.78      5.97 o
   0  -2   8       98.69      125.81      8.00 o
   1  -2   8      370.88      403.88     12.07 o
   2  -2   8       86.02       85.54      7.93 o
   3  -2   8      363.50      323.50     10.38 o
   4  -2   8       67.20       83.39     18.75 o
   5  -2   8        0.14       -5.58      9.30 o
   6  -2   8        3.43        0.43     10.23 o
   7  -2   8        8.20       12.53     12.56 o
   8  -2   8        0.00       -5.66     13.42 o
 -10  -1   8        6.42       -3.76     14.17 o
  -9  -1   8       24.15       38.94     14.90 o
  -8  -1   8       34.91       31.11     13.83 o
  -7  -1   8        0.96        0.44     12.19 o
  -6  -1   8       16.64       21.75     13.56 o
  -5  -1   8      625.04      618.55     16.19 o
  -4  -1   8     1042.47     1012.81     16.91 o
  -3  -1   8      187.20      184.64      8.20 o
  -2  -1   8       67.50       76.38      7.26 o
  -1  -1   8       10.47       11.32      5.48 o
   0  -1   8      129.53      132.43      7.80 o
   1  -1   8       33.16       37.60      6.92 o
   2  -1   8        1.47       -3.84      4.84 o
   3  -1   8      771.35      751.98     16.17 o
   4  -1   8      154.65      194.34     14.50 o
   5  -1   8       98.78      107.23     14.28 o
   6  -1   8       23.71       10.69     11.69 o
   7  -1   8        1.48        6.09     12.25 o
   8  -1   8       11.78        4.11     19.82 o
 -10   0   8       14.96      -11.44     32.81 o
  -9   0   8       11.21       23.27     14.74 o
  -8   0   8       25.99       -1.03     30.33 o
  -7   0   8        0.13       -9.53     12.05 o
  -6   0   8       53.41       23.09     10.88 o
  -5   0   8       44.18       37.41      6.57 o
  -4   0   8      774.21      743.59     16.46 o
  -3   0   8      144.71      137.01      8.36 o
  -2   0   8        1.89       -0.10      5.12 o
  -1   0   8       29.11       19.52      6.75 o
   0   0   8        0.25        2.53      5.74 o
   1   0   8       52.13       42.90      6.72 o
   2   0   8      305.14      289.93     12.94 o
   3   0   8      312.54      312.04     11.42 o
   4   0   8      306.90      315.02     18.84 o
   5   0   8        6.59        8.55     10.02 o
   6   0   8        3.48       -9.81      9.81 o
   7   0   8        0.08        6.90     13.65 o
   8   0   8        3.48      -16.17     16.83 o
 -10   1   8       13.15       24.13     36.68 o
  -9   1   8       28.48       44.05     15.45 o
  -8   1   8        1.28       -8.96     12.27 o
  -7   1   8        2.59       25.50     13.04 o
  -6   1   8       27.48       43.13     11.53 o
  -5   1   8        1.62        3.23      5.69 o
  -4   1   8        3.02        7.07      5.17 o
  -3   1   8      450.42      450.65     13.59 o
  -2   1   8        6.59        7.72      6.12 o
  -1   1   8        0.31       -4.01      5.34 o
   0   1   8       13.74       16.22      6.61 o
   1   1   8      657.82      670.03     15.51 o
   2   1   8      113.73      111.31     13.72 o
   3   1   8        0.93        1.29      6.21 o
   4   1   8      377.44      393.09     21.17 o
   5   1   8       25.57       -0.43     10.85 o
   6   1   8       14.74        4.51     12.23 o
   7   1   8       16.35       19.15     17.05 o
   8   1   8        4.51       -9.14     18.01 o
 -10   2   8        4.58       10.63     17.32 o
  -9   2   8        7.47       15.89     16.75 o
  -8   2   8        0.78        0.82     13.71 o
  -7   2   8        1.33      -13.45     13.45 o
  -6   2   8       32.78       37.45     12.29 o
  -5   2   8        0.38       -5.69      5.69 o
  -4   2   8        1.54       -5.67      5.67 o
  -3   2   8       45.73       37.91      7.25 o
  -2   2   8       16.52       11.29      6.39 o
  -1   2   8        7.79       15.45      6.47 o
   0   2   8       38.33       27.81      8.56 o
   1   2   8      208.25      216.16     19.54 o
   2   2   8       48.78       48.25      8.14 o
   3   2   8        8.37        2.82      5.82 o
   4   2   8        0.15        1.52     10.76 o
   5   2   8        5.90       -1.29     15.88 o
   6   2   8        4.80       14.53     13.41 o
   7   2   8       31.41       55.42     22.24 o
  -9   3   8        0.20       -7.57     15.28 o
  -8   3   8        0.21      -14.03     14.03 o
  -7   3   8       70.79       50.48     16.94 o
  -6   3   8       25.77       21.16     11.83 o
  -5   3   8       68.30       76.48      7.74 o
  -4   3   8        3.30        3.13      6.18 o
  -3   3   8        4.75        0.27      7.98 o
  -2   3   8       24.02       24.48      9.00 o
  -1   3   8        1.94       -0.88      8.00 o
   0   3   8      382.57      365.12     16.76 o
   1   3   8       21.41       16.32      7.84 o
   2   3   8        6.96        4.67      7.04 o
   3   3   8       73.17       73.58      8.56 o
   4   3   8       34.00       53.94     14.48 o
   5   3   8        4.52        6.22     11.90 o
   6   3   8       13.82       28.36     14.91 o
   7   3   8        0.10        0.96     20.30 o
  -9   4   8        0.57       20.10     17.25 o
  -8   4   8        6.20      -17.14     19.12 o
  -7   4   8       11.37       -1.05     15.35 o
  -6   4   8        0.07       27.73     22.94 o
  -5   4   8        6.26       18.27     10.15 o
  -4   4   8       42.88       53.46     10.43 o
  -3   4   8       80.65       77.55     11.47 o
  -2   4   8       45.74       22.73     10.31 o
  -1   4   8      114.88      113.36     11.77 o
   0   4   8      214.05      221.76     12.63 o
   1   4   8        8.81        5.70      9.55 o
   2   4   8        3.37        2.12      9.00 o
   3   4   8       12.77       26.07     13.65 o
   4   4   8       63.80       87.18     17.09 o
   5   4   8       74.77       67.95     17.76 o
   6   4   8        0.99       26.12     20.35 o
  -9   5   8        1.70        3.73     17.79 o
  -8   5   8       23.05       55.55     18.87 o
  -7   5   8       23.46       58.41     24.87 o
  -6   5   8       25.44       15.14     16.65 o
  -5   5   8        2.80       -6.41     15.06 o
  -4   5   8      213.57      191.57     23.40 o
  -3   5   8        8.49       13.46     12.99 o
  -2   5   8       45.23       43.29     11.69 o
  -1   5   8       87.53       99.50     11.82 o
   0   5   8        2.67       13.34      9.21 o
   1   5   8       48.55       21.61      9.15 o
   2   5   8       13.60        8.10     13.99 o
   3   5   8       19.76        5.68     18.11 o
   4   5   8        0.02        4.20     18.26 o
   5   5   8       17.29       18.90     21.23 o
   6   5   8       18.32       51.12     24.13 o
  -8   6   8       12.70        4.10     21.38 o
  -5   6   8       33.80       30.74     16.86 o
  -4   6   8       85.15       82.10     15.92 o
  -3   6   8        7.49       18.69     11.94 o
  -2   6   8      151.10      156.80     16.10 o
  -1   6   8       33.87       28.61     12.11 o
   0   6   8       77.30       65.73     11.68 o
   1   6   8        0.06        8.16     12.65 o
   2   6   8       19.41       28.32     15.24 o
   3   6   8        0.08      -15.04     15.04 o
   4   6   8        2.33       24.45     21.43 o
   5   6   8       50.37       20.27     22.34 o
  -6   7   8        6.90        1.35     20.00 o
  -5   7   8       59.88       95.77     14.47 o
  -4   7   8       15.81       23.14     12.75 o
  -3   7   8       59.22       36.34     11.09 o
  -2   7   8       18.57       19.11     12.49 o
  -1   7   8       16.67        8.61     11.91 o
   0   7   8        0.07        5.17     12.43 o
   1   7   8       36.34       49.78     13.42 o
   2   7   8        5.90        1.82     10.99 o
   3   7   8        0.13        6.05     21.21 o
   4   7   8        3.12       10.20     21.36 o
  -7   8   8       22.70       39.30     24.40 o
  -6   8   8        3.82      -15.38     20.23 o
  -5   8   8       14.34       27.34     13.58 o
  -4   8   8        1.09        3.64     13.21 o
  -3   8   8        1.26      -10.67     13.52 o
  -2   8   8        0.00       -9.50      9.67 o
  -1   8   8        5.12      -11.60     11.60 o
   0   8   8        7.70       15.74     13.93 o
   1   8   8        3.82       11.30     13.15 o
   2   8   8        9.96       11.85     13.22 o
   3   8   8        0.00      -12.19     20.08 o
  -5   9   8        2.42        4.79     13.62 o
  -4   9   8        4.92      -10.18     14.26 o
  -3   9   8        3.07        2.47     14.19 o
  -2   9   8       40.54       65.76     13.66 o
  -1   9   8        9.99        5.77     14.55 o
   0   9   8        0.05       -4.03     19.87 o
   1   9   8       17.94       13.78     14.19 o
  -2 -12   9        0.12      -15.06     15.86 o
  -1 -12   9       28.71       47.83     19.22 o
   0 -12   9        3.07        7.53     16.41 o
   1 -12   9        0.20        8.20     13.82 o
   2 -12   9        2.66       26.35     18.87 o
   3 -12   9        0.14      -16.59     16.59 o
  -4 -11   9       14.16       31.01     26.10 o
  -3 -11   9        4.57       10.31     14.18 o
  -2 -11   9        8.41       12.83     29.81 o
  -1 -11   9        5.94       -2.76     20.18 o
   0 -11   9        7.47       -6.30     12.22 o
   1 -11   9       45.85       22.39     15.95 o
   2 -11   9        0.00      -14.89     16.28 o
   3 -11   9        9.83        2.92     17.14 o
   4 -11   9        7.24        1.63     17.44 o
  -5 -10   9        5.56        8.99     23.79 o
  -4 -10   9       19.00       -2.21     20.42 o
  -3 -10   9        1.29       -3.42     13.15 o
  -2 -10   9        1.90        9.33     14.60 o
  -1 -10   9        4.33      -11.78     22.46 o
   0 -10   9        0.18        8.36     11.62 o
   1 -10   9       25.46       14.95     16.23 o
   2 -10   9       27.88       21.73     14.30 o
   3 -10   9        2.60        3.53     15.64 o
   4 -10   9       12.89       43.48     17.95 o
   5 -10   9        0.24       15.85     22.66 o
   6 -10   9        0.55      -20.05     20.05 o
  -6  -9   9       13.22        0.37     20.99 o
  -5  -9   9       36.25       26.79     22.41 o
  -4  -9   9        2.62       -5.31     18.21 o
  -3  -9   9       26.94       19.92     14.93 o
  -2  -9   9        0.01       14.17     12.35 o
  -1  -9   9        3.02        9.28     10.88 o
   0  -9   9        0.79        4.30     10.53 o
   1  -9   9       55.59       64.72     13.12 o
   2  -9   9      180.95      171.41     17.03 o
   3  -9   9        3.64       12.20     15.06 o
   4  -9   9        0.85        7.86     40.35 o
   5  -9   9        2.48        0.96     19.36 o
   6  -9   9        4.74       20.05     21.53 o
  -7  -8   9       14.66       23.30     22.19 o
  -6  -8   9       15.59        4.79     19.93 o
  -5  -8   9       46.10       64.39     23.62 o
  -4  -8   9       13.83       20.92     24.57 o
  -3  -8   9        1.05      -13.53     13.53 o
  -2  -8   9        3.98        8.62      9.16 o
  -1  -8   9        1.90        0.45      9.10 o
   0  -8   9        1.28        4.54     10.44 o
   1  -8   9       35.89       23.14     11.14 o
   2  -8   9      148.61      141.23     13.39 o
   3  -8   9       25.81       20.87      9.41 o
   4  -8   9        7.47        9.83     11.34 o
   5  -8   9        9.13       27.52     15.09 o
   6  -8   9        0.61        2.75     18.33 o
   7  -8   9        0.27      -19.73     19.73 o
  -7  -7   9        7.58       16.83     17.87 o
  -6  -7   9        8.55       32.13     17.48 o
  -5  -7   9       48.40       75.78     19.29 o
  -4  -7   9        0.98       -0.18     16.11 o
  -3  -7   9       15.12       10.49     11.62 o
  -2  -7   9       81.54      107.01     12.16 o
  -1  -7   9       18.13       12.97      8.39 o
   0  -7   9       40.25       29.88      7.99 o
   1  -7   9       45.99       45.25      9.89 o
   2  -7   9       65.16       65.93     10.77 o
   3  -7   9       16.81       24.21      9.61 o
   4  -7   9       30.46       22.38     11.64 o
   5  -7   9        2.47       21.87     19.60 o
   6  -7   9        0.75      -13.90     13.90 o
   7  -7   9        0.48      -10.17     19.73 o
  -8  -6   9        0.57        6.37     15.62 o
  -7  -6   9       18.97       13.34     17.07 o
  -6  -6   9        0.84      -24.28     24.28 o
  -5  -6   9        5.81       -1.32     12.65 o
  -4  -6   9       31.06       42.21     12.15 o
  -3  -6   9      175.93      184.26     18.85 o
  -2  -6   9       19.44        7.38      8.20 o
  -1  -6   9       12.30       26.73      7.65 o
   0  -6   9        6.36       -4.77      6.49 o
   1  -6   9       27.79       31.71      7.62 o
   2  -6   9      135.96      140.29     12.92 o
   3  -6   9        3.68       -0.02      8.51 o
   4  -6   9        6.85       26.37     11.18 o
   5  -6   9        6.32       12.95     12.65 o
   6  -6   9       10.67        9.85     14.25 o
   7  -6   9       11.83       16.81     20.89 o
   8  -6   9        0.86       34.82     23.69 o
  -8  -5   9        0.80       -9.30     14.95 o
  -7  -5   9        2.43        3.88     16.10 o
  -6  -5   9        6.64        1.03     40.71 o
  -5  -5   9       39.78       33.21     12.98 o
  -4  -5   9        0.13        9.09      6.44 o
  -3  -5   9      101.31      105.13     13.15 o
  -2  -5   9        2.75        4.54      7.34 o
  -1  -5   9       34.47       14.32      6.90 o
   0  -5   9        5.87       15.17      7.47 o
   1  -5   9      146.57      135.22     10.20 o
   2  -5   9       16.27       10.66      7.24 o
   3  -5   9       18.68       23.75      8.61 o
   4  -5   9       46.34       59.62     12.48 o
   5  -5   9       12.96       25.26     12.84 o
   6  -5   9        1.84      -10.60     12.94 o
   7  -5   9       10.58       17.77     14.56 o
   8  -5   9        1.26       -6.61     20.67 o
  -9  -4   9        0.50        3.46     16.29 o
  -8  -4   9        1.29       -6.69     25.20 o
  -7  -4   9        1.40        9.90     26.21 o
  -6  -4   9       17.47       -4.89     14.29 o
  -5  -4   9        9.43       12.46     11.15 o
  -4  -4   9      253.16      250.25     10.16 o
  -3  -4   9        7.59       18.49      6.58 o
  -2  -4   9      432.95      404.79     12.95 o
  -1  -4   9        2.08       -5.94      5.94 o
   0  -4   9       22.08       20.31      6.71 o
   1  -4   9        1.71       10.46      6.81 o
   2  -4   9        1.25        2.00      6.91 o
   3  -4   9     1197.86     1174.91     29.26 o
   4  -4   9       61.27       46.76     11.73 o
   5  -4   9        0.28       -4.39     23.98 o
   6  -4   9        4.79       34.61     13.82 o
   7  -4   9        0.99       -7.97     13.25 o
   8  -4   9        0.71      -10.86     17.79 o
  -9  -3   9        0.38      -10.32     14.06 o
  -8  -3   9       23.25        8.63     14.53 o
  -7  -3   9       34.86       16.80     13.57 o
  -6  -3   9       59.34       50.28     13.72 o
  -5  -3   9       99.04       95.09     12.68 o
  -4  -3   9      297.34      322.03     10.28 o
  -3  -3   9      370.60      361.58     11.61 o
  -2  -3   9       13.99        9.29      5.33 o
  -1  -3   9        1.14       -3.85      6.02 o
   0  -3   9       18.57       27.61      8.45 o
   1  -3   9       93.09       90.60      8.54 o
   2  -3   9        0.03       -5.84      6.17 o
   3  -3   9      532.45      493.05     17.42 o
   4  -3   9       26.17       31.64     10.32 o
   5  -3   9        3.23        1.35     11.08 o
   6  -3   9        2.89       -9.88      9.88 o
   7  -3   9        1.30       -4.25     12.62 o
   8  -3   9        1.61        2.88     20.40 o
  -9  -2   9       48.78       76.62     17.74 o
  -8  -2   9        1.63      -10.05     13.03 o
  -7  -2   9        4.12       13.33     14.57 o
  -6  -2   9       98.32      113.58     24.45 o
  -5  -2   9       20.67       25.54      7.69 o
  -4  -2   9      610.00      574.01     13.11 o
  -3  -2   9      272.51      274.78     13.73 o
  -2  -2   9        8.66       -0.21      5.82 o
  -1  -2   9       93.76       87.29      7.35 o
   0  -2   9      131.44      126.73      8.18 o
   1  -2   9        0.19       -6.15      6.15 o
   2  -2   9      298.76      297.66     12.79 o
   3  -2   9       48.63       42.18      8.23 o
   4  -2   9      364.59      410.42     25.38 o
   5  -2   9       21.04       23.05     18.59 o
   6  -2   9        8.58        9.29     11.87 o
   7  -2   9        6.82       -5.79     13.25 o
   8  -2   9        1.51       -4.10     20.30 o
  -9  -1   9        0.85       -0.49     14.86 o
  -8  -1   9        7.80      -13.71     13.71 o
  -7  -1   9       43.45       42.35     15.62 o
  -6  -1   9      126.28      144.71     21.43 o
  -5  -1   9        0.39        4.30      7.03 o
  -4  -1   9      134.98      129.12      7.65 o
  -3  -1   9        1.02       -2.36      5.79 o
  -2  -1   9       66.24       61.45      8.95 o
  -1  -1   9      185.95      198.69     10.09 o
   0  -1   9       23.16       36.43      7.23 o
   1  -1   9       57.64       49.78      7.12 o
   2  -1   9       41.74       47.81     10.15 o
   3  -1   9        0.05       -2.32      6.28 o
   4  -1   9        0.01        0.96     18.12 o
   5  -1   9        8.16       -0.83     15.88 o
   6  -1   9        1.33        3.35     15.51 o
   7  -1   9       29.89       22.68     15.16 o
   8  -1   9        0.00        3.00     19.98 o
  -9   0   9        0.02        0.49     14.88 o
  -8   0   9        1.04       21.41     15.45 o
  -7   0   9      109.18      104.24     21.91 o
  -6   0   9        7.83       -0.05     11.14 o
  -5   0   9        2.01        1.59      6.78 o
  -4   0   9       28.20       29.09      6.49 o
  -3   0   9      336.69      338.25     12.60 o
  -2   0   9       50.72       45.86      7.37 o
  -1   0   9       54.66       36.15      7.00 o
   0   0   9       40.97       33.29      7.60 o
   1   0   9       48.73       50.17      9.60 o
   2   0   9       99.40       85.22     14.37 o
   3   0   9       41.88       49.31      7.64 o
   4   0   9      128.46      148.78     21.17 o
   5   0   9       21.62       23.41     13.15 o
   6   0   9       82.39      143.12     21.92 o
   7   0   9       40.01      -14.57     18.90 o
  -9   1   9        0.14        5.67     16.21 o
  -8   1   9       36.56       37.77     16.68 o
  -7   1   9       19.87       32.28     15.21 o
  -6   1   9       23.11       49.74     12.79 o
  -5   1   9       17.93       31.03      7.70 o
  -4   1   9        5.05       -3.14      5.60 o
  -3   1   9      651.54      594.83     16.11 o
  -2   1   9      133.59      130.89     16.19 o
  -1   1   9       37.78       38.79      7.78 o
   0   1   9      260.94      238.39     12.86 o
   1   1   9       76.53      101.24      9.42 o
   2   1   9        0.48       -3.10      6.57 o
   3   1   9        0.01        9.43      7.39 o
   4   1   9       27.90       28.78     12.93 o
   5   1   9       18.41        9.44     12.87 o
   6   1   9       22.02       13.23     13.77 o
   7   1   9        4.01        9.07     20.96 o
  -9   2   9        0.18      -21.67     24.24 o
  -8   2   9       18.22       22.71     16.05 o
  -7   2   9        1.00       -9.07     12.65 o
  -6   2   9        1.67        8.81     11.90 o
  -5   2   9      115.61      127.65      8.69 o
  -4   2   9       14.76       16.60      6.54 o
  -3   2   9      479.09      440.72     14.74 o
  -2   2   9        4.13        6.88      6.86 o
  -1   2   9      348.65      315.91     13.80 o
   0   2   9        1.29        5.07      7.36 o
   1   2   9       83.82      107.34     10.03 o
   2   2   9       91.29       89.97     13.50 o
   3   2   9      103.12      114.86     10.68 o
   4   2   9        4.73       -1.27     19.41 o
   5   2   9       53.97       57.51     16.39 o
   6   2   9        0.01       -3.71     18.55 o
   7   2   9        1.77       -3.02     19.76 o
  -9   3   9       11.48       29.47     19.17 o
  -8   3   9        8.68        1.65     15.93 o
  -7   3   9       28.05       49.26     17.98 o
  -6   3   9       16.56        0.23     12.09 o
  -5   3   9       10.66       12.57     10.00 o
  -4   3   9       42.19       28.31      7.36 o
  -3   3   9       28.37       25.64      7.50 o
  -2   3   9      316.02      342.10     14.55 o
  -1   3   9       10.46       11.12      8.64 o
   0   3   9       67.86       53.20      9.00 o
   1   3   9        3.16        0.36      7.34 o
   2   3   9      100.92      114.23     10.51 o
   3   3   9        0.19      -10.55     10.55 o
   4   3   9        0.01       16.01     12.84 o
   5   3   9       22.20       39.99     16.14 o
   6   3   9        2.03        0.29     20.59 o
  -9   4   9       11.12       17.85     18.92 o
  -8   4   9        4.60       13.30     17.59 o
  -7   4   9        1.63        5.49     15.45 o
  -6   4   9        4.47        6.17     17.99 o
  -5   4   9      201.95      215.50     14.11 o
  -4   4   9       34.01       27.65      8.10 o
  -3   4   9       40.49       50.94     10.66 o
  -2   4   9      158.69      169.42     13.68 o
  -1   4   9        5.54       -1.38      8.71 o
   0   4   9      132.06      133.95     14.46 o
   1   4   9       28.12       32.73     13.12 o
   2   4   9       22.63       35.08      9.74 o
   3   4   9        0.06        2.95     11.91 o
   4   4   9        0.48        1.00     13.90 o
   5   4   9        5.71       -3.47     19.81 o
   6   4   9        0.00       -1.25     21.50 o
  -8   5   9        7.48       30.40     23.22 o
  -7   5   9        0.48       -6.61     20.54 o
  -6   5   9       34.22       29.47     22.09 o
  -5   5   9       63.15       81.62     15.02 o
  -4   5   9        0.03        4.47     10.16 o
  -3   5   9       29.67       49.73     15.23 o
  -2   5   9        4.22       12.94     11.62 o
  -1   5   9      124.85      112.91     23.44 o
   0   5   9       24.43       12.71      9.61 o
   1   5   9       55.49       51.89     10.65 o
   2   5   9       17.51       22.37     11.77 o
   3   5   9       11.67       17.08     20.96 o
   4   5   9       15.85       -7.54     19.09 o
   5   5   9        1.65       -7.81     20.23 o
  -8   6   9       10.25        8.43     24.82 o
  -7   6   9        0.44       -5.36     21.55 o
  -6   6   9       34.15       50.89     25.26 o
  -5   6   9        4.79       -8.69     12.36 o
  -4   6   9       50.11       76.08     16.59 o
  -3   6   9        1.70       16.08     10.73 o
  -2   6   9       47.47       29.90     10.73 o
  -1   6   9       14.78       15.51     11.52 o
   0   6   9       36.83       34.34     11.44 o
   1   6   9       37.10       52.45     13.86 o
   2   6   9        0.14        6.70     11.55 o
   3   6   9        1.14       -4.42     21.04 o
   4   6   9        7.58        3.86     21.28 o
  -7   7   9        5.33       -2.43     23.10 o
  -5   7   9       25.98       18.58     15.53 o
  -4   7   9        0.89        6.59     16.92 o
  -3   7   9       11.29       22.51     13.25 o
  -2   7   9        1.83       -7.01      9.74 o
  -1   7   9       16.46        2.54     10.55 o
   0   7   9        4.13       13.42     12.61 o
   1   7   9       12.24       23.20     15.08 o
   2   7   9        8.32       -1.86     14.76 o
   3   7   9        2.99        6.14     22.29 o
  -5   8   9       15.01       26.01     18.13 o
  -4   8   9        6.50        2.06     17.48 o
  -3   8   9        1.61       24.02     33.59 o
  -2   8   9        1.37        0.61     10.95 o
  -1   8   9       27.85       22.98     12.67 o
   0   8   9        4.23       -3.17     13.71 o
   1   8   9       16.33       13.03     14.43 o
   2   8   9        0.54        8.40     22.84 o
  -3   9   9       12.39       -3.18     19.37 o
  -2   9   9        4.75      -15.25     15.25 o
  -1   9   9        9.92       23.05     17.87 o
   0 -12  10        2.24        4.99     17.75 o
   1 -12  10       17.68        9.71     17.99 o
  -3 -11  10        0.90        0.26     15.25 o
  -2 -11  10        3.08       -2.40     15.76 o
  -1 -11  10        4.41        0.25     15.97 o
   0 -11  10        0.21        8.80     15.63 o
   1 -11  10       15.63        3.85     13.03 o
   2 -11  10       24.70       41.87     19.05 o
   3 -11  10        5.21       -8.00     18.22 o
   4 -11  10        0.63       -0.91     18.19 o
  -4 -10  10        4.98      -20.35     20.35 o
  -3 -10  10        6.12       12.15     14.47 o
  -2 -10  10        1.99       12.94     15.30 o
  -1 -10  10        0.14       -3.62     14.91 o
   0 -10  10       35.18       40.03     16.33 o
   1 -10  10       14.54       29.20     13.16 o
   2 -10  10        0.19       -3.00     14.93 o
   3 -10  10        0.59      -10.88     16.19 o
   4 -10  10       18.35       27.89     17.81 o
   5 -10  10       11.37       -4.62     21.75 o
  -6  -9  10        1.13      -14.70     21.75 o
  -5  -9  10        9.18       23.62     22.63 o
  -4  -9  10        0.23       10.64     20.89 o
  -3  -9  10        4.48       20.66     13.45 o
  -2  -9  10        5.75       -6.08     31.82 o
  -1  -9  10        1.56       -0.91     10.93 o
   0  -9  10       18.32       29.25     12.46 o
   1  -9  10       20.76       30.64     19.21 o
   2  -9  10       13.93        9.28     11.79 o
   3  -9  10        0.80        1.95     14.55 o
   4  -9  10       20.45        7.79     16.64 o
   5  -9  10        0.23       10.32     22.09 o
   6  -9  10        4.21        7.89     22.17 o
  -6  -8  10        0.07      -19.61     19.61 o
  -5  -8  10       19.82        0.15     19.68 o
  -4  -8  10        0.04      -17.45     17.45 o
  -3  -8  10      101.20      126.46     15.27 o
  -2  -8  10        3.48       -5.19     16.25 o
  -1  -8  10       24.06       29.32     13.25 o
   0  -8  10        0.52       -1.17     10.57 o
   1  -8  10        3.28        1.13      8.96 o
   2  -8  10       35.52       13.75     10.22 o
   3  -8  10       29.34        4.90     12.06 o
   4  -8  10        5.72        2.42     13.44 o
   5  -8  10       10.60       31.38     21.65 o
   6  -8  10        3.25      -11.87     19.73 o
  -7  -7  10        0.25      -17.57     17.57 o
  -6  -7  10        4.01        1.57     19.19 o
  -5  -7  10       28.84       -4.89     18.41 o
  -4  -7  10      101.13      118.29     12.36 o
  -3  -7  10        0.51       -7.40     10.85 o
  -2  -7  10       10.92        4.52      9.66 o
  -1  -7  10        7.90        5.62      7.59 o
   0  -7  10       12.72       12.61     10.66 o
   1  -7  10       19.23       38.38     10.16 o
   2  -7  10       33.42       49.77     13.53 o
   3  -7  10       43.67       35.68     12.70 o
   4  -7  10        0.76       -6.93     11.40 o
   5  -7  10       25.03       14.84     14.75 o
   6  -7  10        4.15       -5.43     21.23 o
   7  -7  10        4.90       32.98     24.26 o
  -8  -6  10        0.14      -17.53     17.60 o
  -7  -6  10       21.40       32.44     18.96 o
  -6  -6  10       19.64       25.72     23.71 o
  -5  -6  10       60.25       66.44     18.83 o
  -4  -6  10      171.63      169.08     13.57 o
  -3  -6  10        3.23       -7.26      8.33 o
  -2  -6  10       72.23       58.14     10.07 o
  -1  -6  10       12.26        7.57      7.03 o
   0  -6  10       76.14       79.98      9.52 o
   1  -6  10       15.81       11.14      8.82 o
   2  -6  10        3.69       -0.37      8.46 o
   3  -6  10      340.05      358.17     21.31 o
   4  -6  10       23.08       -0.71     14.05 o
   5  -6  10        0.02       -7.02     13.25 o
   6  -6  10        0.52      -12.04     18.65 o
   7  -6  10        0.01      -10.22     20.15 o
  -8  -5  10        2.10       22.16     18.27 o
  -7  -5  10       28.17       56.17     37.72 o
  -6  -5  10        0.68      -13.57     13.58 o
  -5  -5  10       65.91      110.93     16.30 o
  -4  -5  10       46.17       56.05     10.26 o
  -3  -5  10      122.79      114.33     10.72 o
  -2  -5  10        5.17       22.71      7.93 o
  -1  -5  10       39.92       29.82      7.73 o
   0  -5  10      134.31      108.83      9.81 o
   1  -5  10        2.80        2.76      7.26 o
   2  -5  10       34.42       29.27      9.45 o
   3  -5  10        8.95       29.59      9.60 o
   4  -5  10        0.42       12.54     19.30 o
   5  -5  10       92.76       98.75     18.48 o
   6  -5  10        0.05       -1.21     14.05 o
   7  -5  10        5.92       27.57     21.80 o
  -8  -4  10       15.26      -10.00     16.48 o
  -7  -4  10        4.69       -3.19     16.71 o
  -6  -4  10        2.18       -0.20     16.88 o
  -5  -4  10        3.81      -11.32     16.69 o
  -4  -4  10       75.69       95.77     11.18 o
  -3  -4  10      115.92      102.61      9.09 o
  -2  -4  10        3.36       -2.48      6.26 o
  -1  -4  10       20.71       32.20      7.59 o
   0  -4  10       36.42       43.29      8.33 o
   1  -4  10       19.53       11.33      7.22 o
   2  -4  10       57.37       49.58      9.73 o
   3  -4  10      105.63       90.31     11.56 o
   4  -4  10       24.79       10.04     12.42 o
   5  -4  10        0.07      -11.87     11.87 o
   6  -4  10       27.35       54.12     17.88 o
   7  -4  10        6.62       28.19     21.82 o
  -9  -3  10       26.55       29.66     18.73 o
  -8  -3  10       23.11       28.26     17.30 o
  -7  -3  10       27.27       38.32     16.84 o
  -6  -3  10        5.50       -0.96     15.02 o
  -5  -3  10       27.02       43.36     13.43 o
  -4  -3  10        8.13        1.87      5.85 o
  -3  -3  10       10.21       10.26      6.63 o
  -2  -3  10        8.03        1.05      6.48 o
  -1  -3  10       67.87       81.65      9.12 o
   0  -3  10       63.93       57.70      8.48 o
   1  -3  10       49.64       57.07      9.37 o
   2  -3  10        3.78       15.61      7.99 o
   3  -3  10        3.51       -5.70      8.02 o
   4  -3  10        6.18       11.41     12.13 o
   5  -3  10       42.70       26.69     13.72 o
   6  -3  10      116.91      149.24     26.07 o
   7  -3  10        0.11       -5.14     19.05 o
  -9  -2  10        5.44       -7.63     17.13 o
  -8  -2  10        0.34       -0.01     14.83 o
  -7  -2  10       24.99        9.10     16.46 o
  -6  -2  10       13.75       35.71     16.28 o
  -5  -2  10        5.88       13.25      7.80 o
  -4  -2  10       25.32       20.29      9.04 o
  -3  -2  10       31.35       40.19     11.78 o
  -2  -2  10        0.55       -6.48      6.48 o
  -1  -2  10      181.35      179.29     12.01 o
   0  -2  10        5.36        2.82      7.15 o
   1  -2  10      119.10      107.51      9.58 o
   2  -2  10        3.95       12.51      8.30 o
   3  -2  10        0.61       -3.10     11.38 o
   4  -2  10      239.54      227.21     21.35 o
   5  -2  10        2.80       12.49     15.47 o
   6  -2  10       12.05       10.45     15.91 o
   7  -2  10        8.02       20.81     21.33 o
  -9  -1  10        8.18       20.48     23.59 o
  -8  -1  10       60.59       83.27     19.60 o
  -7  -1  10       23.05       23.80     16.00 o
  -6  -1  10        0.06        5.02     11.62 o
  -5  -1  10       71.92       76.78      9.99 o
  -4  -1  10       27.62       34.58      6.88 o
  -3  -1  10      381.84      378.97     13.56 o
  -2  -1  10      128.88      144.10     10.10 o
  -1  -1  10       85.86       97.85      9.56 o
   0  -1  10       40.79       29.71      9.00 o
   1  -1  10        0.01       -1.41      7.55 o
   2  -1  10      189.01      212.74     13.78 o
   3  -1  10       22.96       20.34      8.45 o
   4  -1  10       42.62       50.90     14.68 o
   5  -1  10        0.23       -6.47     11.85 o
   6  -1  10        6.70        9.63     14.20 o
   7  -1  10        5.51       -9.98     19.71 o
  -9   0  10        3.31      -12.27     16.13 o
  -8   0  10       37.64       22.37     16.67 o
  -7   0  10       13.36       52.89     17.92 o
  -6   0  10       26.87       26.81     16.47 o
  -5   0  10       24.98       15.14      7.84 o
  -4   0  10        7.09        1.26      5.80 o
  -3   0  10      529.50      491.46     19.92 o
  -2   0  10        0.34        6.88      7.18 o
  -1   0  10        0.93        5.93      7.75 o
   0   0  10       22.62       23.52      8.91 o
   1   0  10      144.85      152.99     15.16 o
   2   0  10        4.01       -3.55      7.98 o
   3   0  10        1.98        7.87      9.06 o
   4   0  10       10.41        5.13     16.21 o
   5   0  10       61.52       16.53     13.57 o
   6   0  10        5.91       12.75     19.83 o
   7   0  10        3.26       27.97     23.22 o
  -9   1  10       30.76       44.11     18.97 o
  -8   1  10        0.02      -13.83     15.03 o
  -7   1  10        4.62       -7.15     14.61 o
  -6   1  10       54.41       64.09     14.50 o
  -5   1  10      108.72      111.80      8.66 o
  -4   1  10       17.47       16.17      7.47 o
  -3   1  10       60.89       59.21      7.87 o
  -2   1  10      195.18      176.87     11.22 o
  -1   1  10        0.00       -3.37      6.75 o
   0   1  10        0.19       -2.83      7.12 o
   1   1  10      198.82      212.19     15.82 o
   2   1  10       28.08       22.39      7.85 o
   3   1  10        1.45       -7.39      7.39 o
   4   1  10       11.15       17.35     13.47 o
   5   1  10        4.55        4.92     13.70 o
   6   1  10        0.74      -18.55     18.55 o
  -9   2  10        4.75        9.05     19.93 o
  -8   2  10        5.07        0.16     16.00 o
  -7   2  10        8.58      -13.23     15.97 o
  -6   2  10       49.79       56.70     21.48 o
  -5   2  10        6.17       13.99      7.00 o
  -4   2  10        0.53       12.77      7.03 o
  -3   2  10        1.18        9.02      8.05 o
  -2   2  10      302.62      300.28     14.03 o
  -1   2  10        1.39        2.73      8.03 o
   0   2  10      104.07      106.39     11.26 o
   1   2  10       12.78        8.76     12.74 o
   2   2  10       28.48       26.40      8.48 o
   3   2  10       33.54       40.19      9.28 o
   4   2  10        0.35      -29.99     34.91 o
   5   2  10        1.16        6.17     19.36 o
   6   2  10        3.65       30.84     23.03 o
  -8   3  10        1.51       -5.43     19.76 o
  -7   3  10       49.81       43.13     23.03 o
  -6   3  10       58.79       55.51     23.62 o
  -5   3  10        7.24       -1.63     10.11 o
  -4   3  10        7.84       -2.70      8.68 o
  -3   3  10       83.03      108.62     10.56 o
  -2   3  10       93.17       94.65     11.53 o
  -1   3  10      140.40      126.64     12.20 o
   0   3  10       76.81       93.89     11.61 o
   1   3  10      118.29      117.85     10.97 o
   2   3  10        0.47       -0.38      8.92 o
   3   3  10        4.11        6.75      8.39 o
   4   3  10        6.91       -9.14     18.80 o
   5   3  10        0.68       -6.66     20.40 o
  -8   4  10        0.48       19.49     23.67 o
  -7   4  10       17.00       20.57     21.33 o
  -6   4  10       24.81       16.10     19.93 o
  -5   4  10        2.01       23.64     10.84 o
  -4   4  10       12.46        7.92      8.49 o
  -3   4  10        1.11       -4.63      7.47 o
  -2   4  10        0.04      -11.31     11.31 o
  -1   4  10       10.80       14.97     10.93 o
   0   4  10       55.52       76.46     10.45 o
   1   4  10       37.79       37.16      9.33 o
   2   4  10        3.07        8.34      9.20 o
   3   4  10        0.47       -3.83     18.19 o
   4   4  10       26.46       36.74     22.46 o
   5   4  10        0.57       -9.44     22.31 o
  -7   5  10       19.46       25.56     24.87 o
  -6   5  10       36.43       76.08     26.59 o
  -5   5  10       22.75       33.81     12.25 o
  -4   5  10        2.07        3.51      9.82 o
  -3   5  10        2.62        5.84     11.68 o
  -2   5  10       41.86       50.52     11.69 o
  -1   5  10       23.80       -8.67     11.27 o
   0   5  10       14.64       11.41     10.03 o
   1   5  10        9.58       24.15     13.40 o
   2   5  10        1.32       -9.20     11.06 o
   3   5  10       23.86       71.68     26.54 o
   4   5  10        3.29       16.78     24.21 o
  -7   6  10        1.81       36.42     25.73 o
  -6   6  10       17.75       65.34     27.13 o
  -5   6  10        0.78       26.41     15.23 o
  -4   6  10       18.61        8.78     15.32 o
  -3   6  10       19.89       21.80     11.18 o
  -2   6  10        0.09       -5.35     10.21 o
  -1   6  10        4.93       10.37     10.63 o
   0   6  10        2.21       -5.09     10.56 o
   1   6  10        8.15       13.94     15.71 o
   2   6  10       10.11        7.00     12.61 o
   3   6  10       10.73       13.74     23.74 o
  -6   7  10        9.75       43.57     26.79 o
  -5   7  10        5.00        0.09     14.52 o
  -4   7  10        2.11        8.47     16.11 o
  -3   7  10        0.00        2.94     13.40 o
  -2   7  10        2.31       12.30     12.04 o
  -1   7  10        4.36       -1.10     11.23 o
   0   7  10       13.76       -0.30     21.57 o
   1   7  10       22.13      -13.05     13.05 o
   2   7  10       37.81       49.99     20.67 o
  -4   8  10        4.61       -8.96     14.41 o
  -3   8  10        1.34       22.90     15.12 o
  -2   8  10        5.93      -11.90     11.90 o
  -1   8  10        4.05       -2.70     14.76 o
   0   8  10       10.23       11.77     24.92 o
  -2 -11  11        0.00        7.57     16.15 o
  -1 -11  11        2.39       15.35     17.82 o
   0 -11  11        0.12       23.50     17.35 o
   1 -11  11        3.62       -2.12     18.37 o
   2 -11  11       19.79      -11.83     16.42 o
  -4 -10  11        4.15       -1.06     24.45 o
  -3 -10  11        0.70       -5.86     14.45 o
  -2 -10  11        1.89       -5.42     15.22 o
  -1 -10  11        0.06       21.30     17.13 o
   0 -10  11        1.99       -4.36     12.55 o
   1 -10  11        1.63        6.88     12.66 o
   2 -10  11       20.01       -6.27     17.28 o
   3 -10  11        2.68        6.06     17.65 o
   4 -10  11        0.06      -12.49     16.32 o
  -5  -9  11       18.76       11.80     24.08 o
  -4  -9  11        1.73       30.33     23.74 o
  -3  -9  11        1.50       -0.99     13.66 o
  -2  -9  11        0.41       -2.28     13.89 o
  -1  -9  11       29.06       35.95     13.22 o
   0  -9  11        9.95       31.89     13.16 o
   1  -9  11        0.01       18.75     14.74 o
   2  -9  11       54.75       71.81     18.98 o
   3  -9  11       39.04       14.34     16.34 o
   4  -9  11        1.40       -0.07     22.68 o
   5  -9  11        6.96       14.18     22.93 o
  -6  -8  11        0.19      -20.27     20.27 o
  -5  -8  11        7.60       -3.32     21.72 o
  -4  -8  11       28.63       43.05     12.25 o
  -3  -8  11        0.77       14.92     14.04 o
  -2  -8  11       17.13       41.88     15.11 o
  -1  -8  11        0.11      -11.25     11.25 o
   0  -8  11       16.91       16.47     10.23 o
   1  -8  11       32.74       37.77     14.66 o
   2  -8  11       11.76       27.27     10.42 o
   3  -8  11        1.77       11.33     17.29 o
   4  -8  11        0.09       27.92     21.95 o
   5  -8  11       12.21       22.26     23.81 o
  -7  -7  11        2.18       46.45     25.21 o
  -6  -7  11        0.40      -19.14     19.14 o
  -5  -7  11       20.53       24.85     22.09 o
  -4  -7  11       28.21       45.59     24.23 o
  -3  -7  11        0.13        6.26     17.16 o
  -2  -7  11        5.60       23.06     11.25 o
  -1  -7  11       77.36       76.20     11.69 o
   0  -7  11       22.20       34.49     10.48 o
   1  -7  11       11.90        9.31     10.29 o
   2  -7  11        0.00       -0.72      9.47 o
   3  -7  11        1.49       13.38     12.58 o
   4  -7  11        8.17       40.97     22.78 o
   5  -7  11       34.97       65.05     26.42 o
   6  -7  11        0.41      -19.64     19.64 o
  -7  -6  11        0.04      -18.82     18.82 o
  -6  -6  11        5.53       12.26     20.84 o
  -5  -6  11        3.07       16.22     19.44 o
  -4  -6  11        0.02       -0.27     11.13 o
  -3  -6  11        0.67       13.33     10.77 o
  -2  -6  11      174.44      192.25     12.85 o
  -1  -6  11       67.57       88.11     11.56 o
   0  -6  11       13.67       11.84      9.54 o
   1  -6  11       12.89       14.12      9.66 o
   2  -6  11        4.37       -8.75      8.76 o
   3  -6  11        6.21       -8.58     12.33 o
   4  -6  11        4.74        2.91     13.13 o
   5  -6  11        5.70       -7.62     18.23 o
   6  -6  11       33.81       28.33     22.78 o
  -8  -5  11       20.79       30.01     23.86 o
  -7  -5  11        1.47       -3.22     20.59 o
  -6  -5  11        0.79        8.80     19.61 o
  -5  -5  11        0.15        6.44     19.39 o
  -4  -5  11        1.06        0.17     11.15 o
  -3  -5  11        4.04        0.10      7.16 o
  -2  -5  11        4.79        5.39      7.87 o
  -1  -5  11        4.11       13.57      8.02 o
   0  -5  11       42.20       31.93      9.85 o
   1  -5  11       11.37        5.08      8.81 o
   2  -5  11        8.99        2.96      8.70 o
   3  -5  11        9.16        8.84     11.79 o
   4  -5  11        1.24       13.65     13.63 o
   5  -5  11        2.46      -18.14     18.14 o
   6  -5  11       49.45       64.44     27.18 o
  -8  -4  11        5.26       20.24     18.42 o
  -7  -4  11        0.36       -9.46     15.54 o
  -6  -4  11        6.12        2.66     15.63 o
  -5  -4  11       69.30      110.31     16.97 o
  -4  -4  11       31.63       37.67      8.97 o
  -3  -4  11       16.42       21.54      7.81 o
  -2  -4  11        2.59        4.15      6.73 o
  -1  -4  11      243.69      210.62     12.26 o
   0  -4  11        9.37       17.75      9.42 o
   1  -4  11       18.96       20.14     10.93 o
   2  -4  11        4.16        0.53      8.41 o
   3  -4  11       10.29        5.59     10.32 o
   4  -4  11      143.83      168.43     34.97 o
   5  -4  11       16.34        2.42     14.19 o
   6  -4  11        1.46       20.91     22.78 o
  -8  -3  11       10.41       17.46     26.93 o
  -7  -3  11       13.20       19.26     20.54 o
  -6  -3  11       67.61       86.52     19.91 o
  -5  -3  11        2.33       -8.10     11.73 o
  -4  -3  11        4.14        7.01      7.68 o
  -3  -3  11        2.12        4.75      7.16 o
  -2  -3  11       24.37       38.42      8.52 o
  -1  -3  11       10.09       -3.01      6.75 o
   0  -3  11       32.95       23.97      9.43 o
   1  -3  11       34.39       41.17      9.93 o
   2  -3  11        0.57       -1.03      8.32 o
   3  -3  11       26.69       13.20     15.65 o
   4  -3  11        0.15        6.35     12.16 o
   5  -3  11        9.40        9.15     13.40 o
   6  -3  11       20.47       54.70     24.55 o
  -8  -2  11       22.52       39.00     20.79 o
  -7  -2  11        0.33       11.70     18.89 o
  -6  -2  11       18.73       11.38     15.11 o
  -5  -2  11        5.58        7.10     23.76 o
  -4  -2  11        0.08        0.55      7.72 o
  -3  -2  11       73.68       65.49      9.05 o
  -2  -2  11       31.30       27.98      8.31 o
  -1  -2  11       61.39       60.11      9.13 o
   0  -2  11        0.46       -0.70      7.67 o
   1  -2  11      138.66      181.18     14.08 o
   2  -2  11       17.70       21.80      9.19 o
   3  -2  11       62.23       63.55     24.82 o
   4  -2  11        0.01        0.93     12.02 o
   5  -2  11       36.15       32.09     15.92 o
   6  -2  11        0.06       20.57     23.84 o
  -8  -1  11        5.47       20.67     18.72 o
  -7  -1  11       19.46       29.31     43.52 o
  -6  -1  11        4.09      -13.45     13.45 o
  -5  -1  11       48.87       24.48     13.56 o
  -4  -1  11        1.50        6.57      7.74 o
  -3  -1  11       61.17       46.19      8.34 o
  -2  -1  11       12.69       14.04      8.44 o
  -1  -1  11       45.99       49.09      9.77 o
   0  -1  11      268.35      256.54     15.09 o
   1  -1  11       43.28       36.30     11.51 o
   2  -1  11        0.31        4.88     10.88 o
   3  -1  11       23.71       35.95     12.18 o
   4  -1  11       28.75       20.14     29.12 o
   5  -1  11        3.28      -17.72     17.72 o
   6  -1  11       22.69       26.91     23.27 o
  -8   0  11        0.63       -0.97     17.14 o
  -7   0  11        1.96       -5.75     17.62 o
  -6   0  11       30.55       51.75     18.59 o
  -5   0  11        1.37       12.09     27.29 o
  -4   0  11        1.27       -2.28      7.25 o
  -3   0  11      108.58      111.26     10.27 o
  -2   0  11       73.87       89.04     10.03 o
  -1   0  11        0.24        6.25      8.59 o
   0   0  11      491.92      469.99     19.34 o
   1   0  11        4.88       25.31      9.55 o
   2   0  11        4.32        2.33      8.94 o
   3   0  11       21.11       38.69     11.93 o
   4   0  11       39.97       57.49     17.18 o
   5   0  11        0.69      -19.51     19.51 o
   6   0  11        7.65       43.60     24.87 o
  -8   1  11        0.05       17.96     22.85 o
  -7   1  11       62.38      110.93     28.75 o
  -6   1  11       32.07       44.09     22.29 o
  -5   1  11        1.97       -8.52      8.98 o
  -4   1  11       26.36       22.71      8.92 o
  -3   1  11       72.78       64.36      9.13 o
  -2   1  11       64.53       50.99      9.28 o
  -1   1  11       79.13       77.94     10.91 o
   0   1  11       69.29       43.51     12.05 o
   1   1  11       53.46       41.06     10.58 o
   2   1  11        2.68       -3.77      8.72 o
   3   1  11        0.03       -6.83      9.54 o
   4   1  11        5.22       13.76     18.85 o
   5   1  11        2.63       -2.41     19.02 o
   6   1  11        1.29       26.34     24.40 o
  -8   2  11        0.85       18.01     22.78 o
  -7   2  11       43.28       63.30     25.61 o
  -6   2  11        2.72      -15.75     17.82 o
  -5   2  11        1.78       -1.20     10.09 o
  -4   2  11       99.00       92.24     13.35 o
  -3   2  11        0.10       -1.09      7.19 o
  -2   2  11       11.11       16.64      8.83 o
  -1   2  11        5.37        9.51      8.62 o
   0   2  11        0.93       -8.08      8.08 o
   1   2  11       78.26       62.97     16.75 o
   2   2  11        1.18        3.91      9.13 o
   3   2  11        0.09        1.41      8.93 o
   4   2  11        0.64       -6.51     19.61 o
   5   2  11       32.42       22.54     22.02 o
  -8   3  11        5.72      -10.96     21.43 o
  -7   3  11        7.96        2.21     21.65 o
  -6   3  11       22.09        5.65     18.65 o
  -5   3  11       15.22       18.60     11.24 o
  -4   3  11       16.46       12.45      9.48 o
  -3   3  11        5.02       -2.95      7.89 o
  -2   3  11       26.71       28.70      9.22 o
  -1   3  11        7.92        2.06      8.79 o
   0   3  11        7.77        2.36      8.98 o
   1   3  11        0.09       -5.86      8.02 o
   2   3  11        1.88       12.17      9.69 o
   3   3  11        2.69       45.29     23.20 o
   4   3  11        7.44       -5.90     19.95 o
   5   3  11        5.81        4.67     23.42 o
  -7   4  11        1.74      -18.82     18.82 o
  -6   4  11        2.74       -1.03     18.50 o
  -5   4  11       38.70       34.37     16.02 o
  -4   4  11        0.45       -3.80     11.25 o
  -3   4  11       26.99       32.94      9.94 o
  -2   4  11        2.55        1.50      8.64 o
  -1   4  11       19.50       29.78      9.33 o
   0   4  11        7.45        8.26      8.99 o
   1   4  11        8.37       -0.42      9.78 o
   2   4  11        3.87        2.06     12.16 o
   3   4  11        0.51       38.53     24.18 o
   4   4  11        4.29       36.86     24.62 o
  -7   5  11        7.09       -2.63     22.76 o
  -6   5  11       15.69       -7.96     23.12 o
  -5   5  11        1.77        1.72     14.48 o
  -4   5  11       12.65       17.44     11.28 o
  -3   5  11        0.90       -0.41     10.14 o
  -2   5  11        6.49       10.77     10.94 o
  -1   5  11        0.02       -3.56      8.41 o
   0   5  11       25.43       43.82     14.21 o
   1   5  11       31.42       19.31     13.22 o
   2   5  11       49.87       70.98     14.80 o
   3   5  11        0.28       -1.03     22.73 o
  -6   6  11        7.23       -1.52     24.55 o
  -5   6  11        1.02       -2.19     15.17 o
  -4   6  11        7.80        3.86     16.33 o
  -3   6  11        0.37       -1.39     12.18 o
  -2   6  11        1.70       -3.79     11.26 o
  -1   6  11        4.32       17.07     12.01 o
   0   6  11        6.43        9.23     14.17 o
   1   6  11       56.73       86.16     16.89 o
   2   6  11        4.22      -11.97     11.97 o
  -4   7  11        1.56       25.39     15.47 o
  -3   7  11        1.81       27.51     15.78 o
  -2   7  11       15.76       24.04     13.54 o
  -1   7  11       28.20       22.35     15.33 o
   0   7  11        3.55       13.90     13.81 o
  -3 -10  12        0.22       10.96     25.98 o
  -2 -10  12       12.68        8.59     16.13 o
  -1 -10  12        9.79       19.19     17.79 o
   0 -10  12        4.50        9.78     13.02 o
   1 -10  12       26.39       73.63     20.53 o
   2 -10  12        2.18       20.42     18.53 o
  -4  -9  12        0.16      -21.18     21.18 o
  -3  -9  12       25.63       33.87     16.17 o
  -2  -9  12       39.97       71.59     18.79 o
  -1  -9  12        3.16       -9.41     15.62 o
   0  -9  12       10.45       22.34     14.04 o
   1  -9  12        2.33      -11.08     11.08 o
   2  -9  12        7.16       15.28     26.44 o
   3  -9  12        6.88       15.35     18.88 o
   4  -9  12        0.71        1.82     25.04 o
  -5  -8  12        0.12      -20.84     20.84 o
  -4  -8  12        1.38        0.47     12.84 o
  -3  -8  12       19.95       17.64     14.73 o
  -2  -8  12       14.02       24.12     15.54 o
  -1  -8  12       27.11       20.70     12.78 o
   0  -8  12        0.63        4.77     10.37 o
   1  -8  12       12.46       18.97     13.57 o
   2  -8  12        8.45       33.58     17.61 o
   3  -8  12        4.80       11.28     19.36 o
   4  -8  12        0.47      -20.13     20.13 o
  -6  -7  12        5.74       -0.17     22.04 o
  -5  -7  12        1.78      -18.85     18.85 o
  -4  -7  12       23.07       21.75     29.49 o
  -3  -7  12        0.61        6.09     14.18 o
  -2  -7  12       26.25       59.99     12.66 o
  -1  -7  12        1.14        2.63      9.89 o
   0  -7  12        1.35        1.25      9.51 o
   1  -7  12       10.72       -0.39      9.80 o
   2  -7  12        0.30      -10.03     11.00 o
   3  -7  12        0.01      -11.23     21.39 o
   4  -7  12        4.99       -6.07     21.31 o
   5  -7  12        0.94        4.03     23.86 o
  -6  -6  12       49.81       31.31     24.21 o
  -5  -6  12        0.83       -7.10     19.49 o
  -4  -6  12        0.21        8.06     16.05 o
  -3  -6  12        9.35       12.01      9.22 o
  -2  -6  12        7.89       11.56      9.28 o
  -1  -6  12       12.00       25.82      9.95 o
   0  -6  12       11.55        2.70      9.45 o
   1  -6  12        8.17        9.61      9.63 o
   2  -6  12        2.72        2.16     14.10 o
   3  -6  12        1.42       -3.65     13.71 o
   4  -6  12        1.28        6.44     20.91 o
   5  -6  12        3.71       -1.23     21.18 o
  -7  -5  12       10.95       11.40     23.25 o
  -6  -5  12       10.45      -11.28     19.27 o
  -5  -5  12        0.08        8.82     19.76 o
  -4  -5  12        7.89        7.26     10.75 o
  -3  -5  12       20.11       17.83      9.19 o
  -2  -5  12        0.24        4.94      8.95 o
  -1  -5  12        5.69       11.12      9.41 o
   0  -5  12       73.69       76.27     12.13 o
   1  -5  12        7.63        4.18      9.24 o
   2  -5  12       36.01        8.40     11.75 o
   3  -5  12        5.94       -2.05     14.27 o
   4  -5  12        0.41      -16.81     16.81 o
   5  -5  12        2.50       -7.00     20.30 o
  -7  -4  12        7.24       22.85     23.69 o
  -6  -4  12        1.15       29.78     21.04 o
  -5  -4  12        3.22       15.43     20.20 o
  -4  -4  12        4.09       20.03      8.88 o
  -3  -4  12        0.14       -8.16      8.16 o
  -2  -4  12       20.66       17.31      8.78 o
  -1  -4  12      152.09      132.76     13.06 o
   0  -4  12       12.53       20.17      9.76 o
   1  -4  12       12.52        8.67     11.93 o
   2  -4  12        0.28       -1.14     15.45 o
   3  -4  12       26.30       39.10     13.58 o
   4  -4  12        4.19       38.90     21.87 o
   5  -4  12        0.01       -4.35     20.30 o
   6  -4  12        2.54       22.90     24.43 o
  -7  -3  12       44.92       42.07     25.68 o
  -6  -3  12        2.53      -16.98     16.98 o
  -5  -3  12       11.10       27.52     21.26 o
  -4  -3  12        0.00        4.90      8.36 o
  -3  -3  12       30.23       29.56      8.54 o
  -2  -3  12        0.69        9.49      8.15 o
  -1  -3  12       20.81       21.93      9.31 o
   0  -3  12       55.74       44.21     10.62 o
   1  -3  12       21.29       31.00     10.38 o
   2  -3  12       21.11       20.51     11.61 o
   3  -3  12       67.13      120.18     16.61 o
   4  -3  12       59.58       46.37     23.22 o
   5  -3  12        8.60        5.80     21.92 o
   6  -3  12       33.96       36.10     25.63 o
  -8  -2  12        8.27       25.71     23.44 o
  -7  -2  12        0.04       19.05     22.44 o
  -6  -2  12       12.04       35.83     22.88 o
  -5  -2  12        0.46       -8.18     18.82 o
  -4  -2  12       26.21       25.04     11.00 o
  -3  -2  12        5.55        8.31      7.95 o
  -2  -2  12        0.99        2.70      7.89 o
  -1  -2  12        3.83        9.70      9.58 o
   0  -2  12      241.18      216.97     15.31 o
   1  -2  12        0.39       -0.34     11.87 o
   2  -2  12       14.09       11.15     11.76 o
   3  -2  12       11.71       40.49     13.16 o
   4  -2  12       25.15       62.62     24.01 o
   5  -2  12       24.92       23.03     23.94 o
  -8  -1  12        1.36       15.97     23.15 o
  -7  -1  12       28.41       20.37     22.90 o
  -6  -1  12       28.21       76.06     25.09 o
  -5  -1  12       23.91       33.18     10.08 o
  -4  -1  12       12.36       27.04      8.86 o
  -3  -1  12       20.21       36.16      8.84 o
  -2  -1  12        4.11       -0.19     10.78 o
  -1  -1  12      141.65      130.59     12.69 o
   0  -1  12        9.52       22.87      9.75 o
   1  -1  12        0.20        9.13      9.22 o
   2  -1  12        8.53       -0.89     11.38 o
   3  -1  12        3.26       11.05     11.30 o
   4  -1  12        2.84       -3.61     20.15 o
   5  -1  12       14.07        0.47     20.74 o
  -8   0  12        1.44       -3.49     20.50 o
  -7   0  12       34.59       31.16     24.87 o
  -6   0  12        5.69       11.67     19.88 o
  -5   0  12        2.64        2.58      9.77 o
  -4   0  12        1.49       15.37      8.85 o
  -3   0  12        0.60       -7.33      7.33 o
  -2   0  12       49.55       66.84     10.77 o
  -1   0  12        0.07        8.41      8.80 o
   0   0  12        0.46       11.81      9.25 o
   1   0  12        7.21       -8.96      8.96 o
   2   0  12       26.82       18.67     11.83 o
   3   0  12        3.06       -1.51     12.73 o
   4   0  12       11.08       40.57     22.83 o
   5   0  12        6.52        1.25     23.40 o
  -7   1  12        9.24       40.55     23.81 o
  -6   1  12        1.43       19.61     21.01 o
  -5   1  12       28.51       19.72     12.18 o
  -4   1  12       12.75       22.01      9.32 o
  -3   1  12        6.54       -4.26      7.96 o
  -2   1  12        9.15       -2.27     10.34 o
  -1   1  12       32.31       66.09     11.18 o
   0   1  12        3.63        7.31      8.99 o
   1   1  12       51.09       37.19     11.25 o
   2   1  12        3.33        7.63      9.46 o
   3   1  12        0.10       -6.25     10.00 o
   4   1  12        2.61       24.01     23.59 o
   5   1  12       19.42       22.81     24.67 o
  -7   2  12        0.17      -20.50     20.50 o
  -6   2  12       10.53       11.23     22.02 o
  -5   2  12       35.85       33.33     13.73 o
  -4   2  12        2.14        9.98      9.81 o
  -3   2  12        8.37       -2.51      7.94 o
  -2   2  12       65.43       53.29     10.63 o
  -1   2  12      120.95      155.99     14.27 o
   0   2  12        5.36       -8.81      8.81 o
   1   2  12       52.51       37.24     11.76 o
   2   2  12        0.06       -3.19     21.32 o
   3   2  12        1.60      -18.82     19.17 o
   4   2  12        7.93        2.60     21.18 o
  -7   3  12        1.53       36.32     25.51 o
  -6   3  12       81.79      101.20     29.91 o
  -5   3  12       11.92        9.06     13.43 o
  -4   3  12       33.84       22.21     10.62 o
  -3   3  12        2.52       14.05      8.76 o
  -2   3  12       43.66       55.18     11.07 o
  -1   3  12        5.48        5.42      9.72 o
   0   3  12        0.52        6.19      9.14 o
   1   3  12        8.07       18.30     12.80 o
   2   3  12        2.86      -11.37     11.37 o
   3   3  12        6.73      -11.45     22.56 o
  -6   4  12        6.48       36.79     25.04 o
  -5   4  12       18.86       41.40     16.14 o
  -4   4  12        1.62       -0.27     14.84 o
  -3   4  12        0.00       12.11     11.84 o
  -2   4  12        8.33        5.41     14.08 o
  -1   4  12       19.72       20.01      9.80 o
   0   4  12        5.80      -11.90     13.36 o
   1   4  12        6.18      -12.49     12.49 o
   2   4  12       11.61        5.61     13.23 o
  -5   5  12       27.21       20.22     16.38 o
  -4   5  12        2.79      -14.58     14.58 o
  -3   5  12        4.85       -0.75     11.50 o
  -2   5  12        0.02        3.39     11.57 o
  -1   5  12       19.37       43.21     12.92 o
   0   5  12       16.34       34.39     15.07 o
   1   5  12        0.15      -12.25     12.25 o
  -3   6  12        0.12       -6.59     13.75 o
  -2   6  12        0.73        1.09     13.66 o
  -1   6  12        0.01      -12.72     14.88 o
  -3  -9  13        0.11       15.21     16.09 o
  -2  -9  13       16.47       42.36     22.50 o
  -1  -9  13        0.55       -8.72     16.87 o
   0  -9  13        4.62       -3.42     14.05 o
   1  -9  13       12.72       41.35     20.42 o
   2  -9  13        2.62        3.89     18.50 o
  -4  -8  13        6.23       13.90     13.40 o
  -3  -8  13       32.93       44.10     17.28 o
  -2  -8  13        2.41        3.32     15.71 o
  -1  -8  13        0.53        8.51     18.59 o
   0  -8  13       35.20       60.81     15.49 o
   1  -8  13       20.57       41.35     19.22 o
   2  -8  13        8.02       45.99     24.07 o
   3  -8  13        1.29        1.03     17.46 o
  -5  -7  13        0.44       21.90     25.71 o
  -4  -7  13       10.59       20.56     13.91 o
  -3  -7  13        8.77       33.65     15.73 o
  -2  -7  13        5.21        1.98     10.89 o
  -1  -7  13       31.09       29.18     15.75 o
   0  -7  13        3.38        7.09     10.80 o
   1  -7  13        0.00      -11.56     11.56 o
   2  -7  13        0.00      -15.60     16.11 o
   3  -7  13        5.35        2.66     23.48 o
   4  -7  13        0.88       -1.18     22.76 o
  -6  -6  13        1.85       20.99     26.49 o
  -5  -6  13        0.06       25.85     24.77 o
  -4  -6  13       25.67       20.50     13.75 o
  -3  -6  13        1.06        5.14     10.18 o
  -2  -6  13        1.64       15.86     11.14 o
  -1  -6  13       55.74       67.95     12.22 o
   0  -6  13        6.00       17.83     10.20 o
   1  -6  13        0.06       -3.84     12.05 o
   2  -6  13       12.94       18.93     17.13 o
   3  -6  13       15.08       21.64     17.73 o
   4  -6  13        4.28       21.95     25.14 o
  -6  -5  13       18.73       39.91     26.07 o
  -5  -5  13        2.32      -20.20     20.20 o
  -4  -5  13       15.28       14.47     13.71 o
  -3  -5  13        5.07       15.13     10.85 o
  -2  -5  13        1.14       12.53      9.39 o
  -1  -5  13        1.20       15.38     10.07 o
   0  -5  13        4.06        2.99     10.07 o
   1  -5  13        0.07       -4.38      9.54 o
   2  -5  13        0.11        1.06     20.80 o
   3  -5  13       23.87       40.51     19.41 o
   4  -5  13        9.06       30.55     24.50 o
  -6  -4  13        2.29        5.36     22.85 o
  -5  -4  13       36.50       67.65     26.81 o
  -4  -4  13        0.12       19.77     15.90 o
  -3  -4  13       25.42       44.20     12.18 o
  -2  -4  13        0.87        2.23     11.27 o
  -1  -4  13        9.39       16.38      9.85 o
   0  -4  13       23.96       32.16     11.20 o
   1  -4  13        5.87        4.78     16.89 o
   2  -4  13       14.40       30.66     20.51 o
   3  -4  13        0.05       10.58     17.52 o
   4  -4  13        2.79        4.25     19.78 o
   5  -4  13       17.33       79.23     29.44 o
  -7  -3  13        4.14      -23.10     23.15 o
  -6  -3  13        0.16       27.87     24.08 o
  -5  -3  13        5.48      -13.69     18.50 o
  -4  -3  13        0.02       -6.60     11.36 o
  -3  -3  13        0.61       12.46     10.59 o
  -2  -3  13        0.63       -8.96      8.96 o
  -1  -3  13        1.30        0.97      9.47 o
   0  -3  13        0.55        4.41     10.89 o
   1  -3  13       44.83       82.54     12.79 o
   2  -3  13       10.09        6.46     12.22 o
   3  -3  13       11.12       -6.03     16.10 o
   4  -3  13        0.56        0.15     20.96 o
   5  -3  13        0.50      -20.03     20.03 o
  -7  -2  13        2.99       26.69     24.50 o
  -6  -2  13        3.95      -11.35     21.09 o
  -5  -2  13        1.26      -18.43     18.43 o
  -4  -2  13        0.33       15.79     13.39 o
  -3  -2  13        0.50       15.16     10.58 o
  -2  -2  13       12.82       10.32      9.32 o
  -1  -2  13       28.26       46.75     11.02 o
   0  -2  13       32.45       26.03     10.41 o
   1  -2  13       10.07       -8.95      8.95 o
   2  -2  13        0.73        7.00     11.70 o
   3  -2  13       10.06       24.83     12.09 o
   4  -2  13       26.56       35.26     24.53 o
  -7  -1  13       17.07       -2.46     22.66 o
  -6  -1  13       19.42       -0.79     21.04 o
  -5  -1  13        1.24       -6.82     10.84 o
  -4  -1  13        0.06        4.37     33.34 o
  -3  -1  13        5.93        0.10     11.90 o
  -2  -1  13       41.74       44.15     10.55 o
  -1  -1  13        3.26       -1.14      9.10 o
   0  -1  13        6.23       -9.12      9.25 o
   1  -1  13       38.01       31.54     10.68 o
   2  -1  13       36.49       34.89     17.32 o
   3  -1  13        4.14        2.49     12.21 o
   4  -1  13       10.72       -5.31     22.51 o
  -7   0  13        4.91       -3.42     21.99 o
  -6   0  13        0.63        5.55     21.33 o
  -5   0  13       24.20       28.52     13.40 o
  -4   0  13        6.64        5.98     17.48 o
  -3   0  13       83.30       83.20     13.85 o
  -2   0  13       91.81       95.81     12.57 o
  -1   0  13       52.96       41.78     10.77 o
   0   0  13        1.17       -4.99      9.38 o
   1   0  13       59.39       52.92     21.29 o
   2   0  13        0.57        9.32     12.60 o
   3   0  13        0.08       -7.61     11.47 o
   4   0  13        3.42        6.12     22.34 o
  -6   1  13       53.71       32.32     25.12 o
  -5   1  13       55.90       65.35     15.60 o
  -4   1  13        2.21        2.04     13.33 o
  -3   1  13        8.00       -7.34     10.18 o
  -2   1  13       80.93      111.48     13.01 o
  -1   1  13        0.01       -9.03      9.03 o
   0   1  13       41.89       45.17     11.40 o
   1   1  13        0.51      -14.72     14.72 o
   2   1  13        0.31       -3.41     15.62 o
   3   1  13        5.23      -10.69     10.69 o
  -6   2  13       23.47       21.06     26.71 o
  -5   2  13        3.52        0.12     13.60 o
  -4   2  13        7.02       -8.54     13.34 o
  -3   2  13        0.73        8.31     12.20 o
  -2   2  13        9.76       18.12      9.96 o
  -1   2  13        0.51        2.70      9.97 o
   0   2  13        8.63        6.14     12.88 o
   1   2  13        0.07        9.73     12.72 o
   2   2  13        9.46        1.23     12.56 o
   3   2  13        7.55        7.37     23.08 o
  -5   3  13        5.36       -8.52     16.19 o
  -4   3  13        2.45       12.27     15.88 o
  -3   3  13        1.47       -5.79     10.80 o
  -2   3  13        0.04       -7.39     13.18 o
  -1   3  13       13.81       14.92     19.51 o
   0   3  13       35.05       34.33     15.04 o
   1   3  13        5.48        7.89     13.91 o
   2   3  13        7.83       20.95     13.62 o
  -4   4  13        3.23       13.56     17.33 o
  -3   4  13        3.49        7.66     12.37 o
  -2   4  13        0.06      -17.44     17.44 o
  -1   4  13       18.45        4.45     12.21 o
   0   4  13        9.26       10.66     14.47 o
   1   4  13        0.00      -13.33     13.33 o
  -2  -8  14        0.11       11.01     16.73 o
  -1  -8  14        6.10       12.58     24.77 o
   0  -8  14        4.34       15.90     14.99 o
   1  -8  14        1.56        2.50     19.52 o
  -4  -7  14        0.62       -0.86     23.76 o
  -3  -7  14       24.94       24.95     26.85 o
  -2  -7  14       14.17        9.97     28.10 o
  -1  -7  14        9.21       21.54     16.96 o
   0  -7  14        1.54        4.82     13.80 o
   1  -7  14        1.64        6.15     16.84 o
   2  -7  14        2.14        5.59     18.34 o
  -4  -6  14        6.75       -0.20     32.22 o
  -3  -6  14        0.50        4.18     11.89 o
  -2  -6  14        1.18       14.34     12.48 o
  -1  -6  14        2.51        6.97     12.27 o
   0  -6  14        0.02       -0.03     12.78 o
   1  -6  14        0.82       25.08     17.65 o
   2  -6  14        6.57      -10.52     17.14 o
   3  -6  14        5.08        3.42     21.26 o
  -5  -5  14        9.19       67.85     28.88 o
  -4  -5  14        1.53       -0.76     14.40 o
  -3  -5  14       12.42        3.47     11.82 o
  -2  -5  14        1.64        5.94     12.24 o
  -1  -5  14        0.65       13.48     10.74 o
   0  -5  14        8.46      -12.11     12.11 o
   1  -5  14       11.32       22.34     18.12 o
   2  -5  14        2.22       22.61     17.82 o
   3  -5  14        0.39       23.08     19.14 o
  -5  -4  14        0.55       -4.13     23.12 o
  -4  -4  14        1.28        1.54     14.03 o
  -3  -4  14        0.91      -14.86     14.86 o
  -2  -4  14        7.04       14.40     18.37 o
  -1  -4  14        6.87       -6.76     10.17 o
   0  -4  14       14.26       25.05     11.32 o
   1  -4  14        3.36        2.62     16.76 o
   2  -4  14        0.01      -17.71     17.71 o
   3  -4  14        5.07       27.07     18.79 o
  -6  -3  14        2.34       18.26     24.99 o
  -5  -3  14       27.31       19.86     24.85 o
  -4  -3  14        8.35       21.54     14.85 o
  -3  -3  14       28.97       38.47     12.83 o
  -2  -3  14       12.34       10.39     10.46 o
  -1  -3  14        0.98        1.88     10.52 o
   0  -3  14        4.05       13.81     11.28 o
   1  -3  14        0.50       24.61     16.92 o
   2  -3  14       30.09       66.06     21.21 o
   3  -3  14        4.22        5.01     24.13 o
  -6  -2  14        3.23       13.02     25.02 o
  -5  -2  14        2.12       -2.88     12.04 o
  -4  -2  14        7.76        3.29     14.59 o
  -3  -2  14       13.93        6.58     11.28 o
  -2  -2  14       15.99       15.79     10.69 o
  -1  -2  14        1.51       -2.56     10.11 o
   0  -2  14       24.47       28.09     11.73 o
   1  -2  14       26.30        3.42     16.41 o
   2  -2  14        2.00        6.67     18.11 o
   3  -2  14        0.02       11.46     23.20 o
  -6  -1  14       13.38       44.73     26.69 o
  -5  -1  14        4.20       10.79     13.37 o
  -4  -1  14        1.67       -8.99     14.46 o
  -3  -1  14       13.39       -5.02     11.38 o
  -2  -1  14       19.38       21.51     10.65 o
  -1  -1  14        5.04        2.09     10.24 o
   0  -1  14       10.09       19.21     13.45 o
   1  -1  14       19.14       10.45     16.98 o
   2  -1  14        7.05       25.42     17.96 o
   3  -1  14        0.31        5.93     20.77 o
  -5   0  14        0.78       15.97     13.92 o
  -4   0  14        1.41      -13.90     15.56 o
  -3   0  14        4.17       17.89     12.10 o
  -2   0  14        0.53        4.60     10.38 o
  -1   0  14        7.58       37.13     11.85 o
   0   0  14       44.52       81.24     16.70 o
   1   0  14        0.11       -4.42     16.68 o
   2   0  14        6.15       13.04     17.02 o
  -5   1  14        1.29       -5.99     14.42 o
  -4   1  14        0.34       -0.36     15.77 o
  -3   1  14        9.01       22.93     12.62 o
  -2   1  14        4.56       11.41     10.39 o
  -1   1  14        0.18       -1.29     12.91 o
   0   1  14       17.34       17.28     21.17 o
   1   1  14        6.93        6.11     13.81 o
   2   1  14        2.19        8.44     13.40 o
  -4   2  14       24.68       11.96     16.93 o
  -3   2  14        2.56        9.48     12.67 o
  -2   2  14        9.16       10.41     22.20 o
  -1   2  14       31.56       10.94     13.68 o
   0   2  14        5.87       -2.01     29.69 o
   1   2  14        1.46       -3.53     14.38 o
  -3   3  14        0.77      -17.40     17.40 o
  -2   3  14        0.27      -15.81     15.81 o
  -1   3  14        2.22       -5.94     16.36 o
  -2  -6  15        4.65        8.85     16.49 o
  -1  -6  15        0.00       -9.28     27.52 o
   0  -6  15        2.56       -8.72     16.60 o
  -3  -5  15        5.93        1.64     15.32 o
  -2  -5  15        0.17      -11.77     15.62 o
  -1  -5  15        4.86       18.18     22.04 o
   0  -5  15        4.18       21.02     30.26 o
   1  -5  15        0.78      -16.07     16.07 o
  -4  -4  15        2.47       31.12     16.58 o
  -3  -4  15        4.21       35.69     17.73 o
  -2  -4  15        0.72        6.71     16.56 o
  -1  -4  15       23.45       40.55     15.96 o
   0  -4  15        2.75      -16.15     16.15 o
   1  -4  15       20.20       29.06     23.51 o
  -4  -3  15        7.01        6.11     15.45 o
  -3  -3  15        0.53        0.66     16.64 o
  -2  -3  15        5.18       12.91     17.85 o
  -1  -3  15       21.69       33.04     15.24 o
   0  -3  15       25.77       75.00     25.96 o
   1  -3  15        0.64      -15.04     17.19 o
  -4  -2  15        0.00       20.84     16.03 o
  -3  -2  15        7.07       34.56     21.11 o
  -2  -2  15        0.64      -15.21     15.21 o
  -1  -2  15        8.00        3.33     13.41 o
   0  -2  15       38.65       49.61     19.23 o
   1  -2  15        0.01        6.68     18.56 o
  -4  -1  15       21.05       -4.64     21.76 o
  -3  -1  15        0.20        2.72     16.10 o
  -2  -1  15        1.71       -2.89     17.23 o
  -1  -1  15       11.77        7.54     13.75 o
   0  -1  15        1.99        7.67     24.91 o
   1  -1  15       23.65       10.14     19.30 o
  -3   0  15        0.11       -3.35     16.24 o
  -2   0  15        0.04       17.69     17.65 o
  -1   0  15        6.97        7.33     14.20 o
   0   0  15        0.13       -9.39     17.12 o
  -2   1  15       13.35      -20.08     20.08 o
 
